# Supplementary material for: ﻿Misleading fruits: The non-monophyly of Pseudopiptadenia and Pityrocarpa supports generic re-circumscriptions and a new genus within mimosoid legumes
Source: PhytoKeys. 2022 Aug 22;205:239–59. doi: 10.3897/phytokeys.205.82275 (PMC9849003; doi:10.3897/phytokeys.205.82275)
Supplement: XML Treatment for Pityrocarpa [file phytokeys.205.82275-treatment1.xml]

<!DOCTYPE tp:taxon-treatment
  PUBLIC "-//TaxonX//DTD Taxonomic Treatment Publishing DTD v0 20100105//EN" "tax-treatment-NSO.dtd">
<tp:taxon-treatment xmlns:tp="http://www.plazi.org/taxpub"><tp:treatment-meta><kwd-group><label>Taxon classification</label><kwd>
                <named-content content-type="kingdom">Plantae</named-content>
              </kwd><kwd>
                <named-content content-type="order">Fabales</named-content>
              </kwd><kwd>
                <named-content content-type="family">Fabaceae</named-content>
              </kwd></kwd-group><mixed-citation publication-type="journal"><person-group><name><surname>Borges</surname><given-names>Leonardo M.</given-names></name><name><surname>Inglis</surname><given-names>Peter W.</given-names></name><name><surname>Simon</surname><given-names>Marcelo F.</given-names></name><name><surname>Ribeiro</surname><given-names>Pétala Gomes</given-names></name><name><surname>de Queiroz</surname><given-names>Luciano P.</given-names></name></person-group><article-title>﻿Misleading fruits: The non-monophyly of <italic><tp:taxon-name><tp:taxon-name-part taxon-name-part-type="genus" reg="Pseudopiptadenia">Pseudopiptadenia</tp:taxon-name-part></tp:taxon-name></italic> and <italic><tp:taxon-name><tp:taxon-name-part taxon-name-part-type="genus" reg="Pityrocarpa">Pityrocarpa</tp:taxon-name-part></tp:taxon-name></italic> supports generic re-circumscriptions and a new genus within mimosoid legumes</article-title><source>PhytoKeys</source><day>22</day><month>08</month><year>2022</year><volume>205</volume><fpage>239</fpage><lpage>259</lpage><pub-id pub-id-type="doi">10.3897/phytokeys.205.82275</pub-id></mixed-citation></tp:treatment-meta><tp:nomenclature><label>﻿1.</label><tp:taxon-name>
              <object-id xmlns:xlink="http://www.w3.org/1999/xlink" content-type="arpha" xlink:type="simple">DE490BFF-A419-5D83-9D70-46B7A724DD13</object-id>
              <tp:taxon-name-part taxon-name-part-type="genus" reg="Pityrocarpa">Pityrocarpa</tp:taxon-name-part>
            </tp:taxon-name><tp:taxon-authority>(Benth.) Britton &amp; Rose, N. Amer. Fl. 23(3): 190. 1928.</tp:taxon-authority><tp:nomenclature-citation-list><tp:nomenclature-citation><tp:taxon-name>
                  <tp:taxon-name-part taxon-name-part-type="genus" reg="Monoschisma">Monoschisma</tp:taxon-name-part>
                </tp:taxon-name><comment>Brenan, <italic>Kew Bull.</italic> 10(2): 179. 1955, <italic>nom. inval.</italic>, non <tp:taxon-name><tp:taxon-name-part taxon-name-part-type="genus" reg="Monoschisma">Monoschisma</tp:taxon-name-part></tp:taxon-name> Duby, Mém. Soc. Phys. Genève 19: 294. 1868. Type. <tp:taxon-name><tp:taxon-name-part taxon-name-part-type="genus" reg="Monoschisma">Monoschisma</tp:taxon-name-part><tp:taxon-name-part taxon-name-part-type="species" reg="leptostachyum">leptostachyum</tp:taxon-name-part></tp:taxon-name> (Benth.) Brenan, syn. nov.</comment></tp:nomenclature-citation><tp:nomenclature-citation><tp:taxon-name>
                  <tp:taxon-name-part taxon-name-part-type="genus" reg="Pseudopiptadenia">Pseudopiptadenia</tp:taxon-name-part>
                </tp:taxon-name><comment>Rauschert, Taxon 31(3): 559. 1982. Type. <tp:taxon-name><tp:taxon-name-part taxon-name-part-type="genus" reg="Pseudopiptadenia">Pseudopiptadenia</tp:taxon-name-part><tp:taxon-name-part taxon-name-part-type="species" reg="leptostachya">leptostachya</tp:taxon-name-part></tp:taxon-name> (Benth.) Rauschert, syn. nov.</comment></tp:nomenclature-citation></tp:nomenclature-citation-list></tp:nomenclature><tp:treatment-sec sec-type="Basionym" id="SECID0EEECI"><title>Basionym.</title><p><tp:taxon-name><tp:taxon-name-part taxon-name-part-type="genus" reg="Piptadenia">Piptadenia</tp:taxon-name-part><tp:taxon-name-part taxon-name-part-type="infraspecific-rank">sect.</tp:taxon-name-part><tp:taxon-name-part taxon-name-part-type="section" reg="Pityrocarpa">Pityrocarpa</tp:taxon-name-part></tp:taxon-name> Benth., J. Bot. (Hooker) 4: 339. 1842.</p></tp:treatment-sec><tp:treatment-sec sec-type="material" id="SECID0EXECI"><title>Type.</title><p><italic><tp:taxon-name><tp:taxon-name-part taxon-name-part-type="genus" reg="Pityrocarpa">Pityrocarpa</tp:taxon-name-part><tp:taxon-name-part taxon-name-part-type="species" reg="moniliformis">moniliformis</tp:taxon-name-part></tp:taxon-name></italic> (Benth.) Luckow &amp; R.W. Jobson [≡ <italic><tp:taxon-name><tp:taxon-name-part taxon-name-part-type="genus" reg="Piptadenia">Piptadenia</tp:taxon-name-part><tp:taxon-name-part taxon-name-part-type="species" reg="moniliformis">moniliformis</tp:taxon-name-part></tp:taxon-name></italic> Benth., designated by <xref ref-type="bibr" rid="B5">Britton and Rose 1928</xref>].</p></tp:treatment-sec><tp:treatment-sec sec-type="description" id="SECID0EXFCI"><title>Description.</title><p>Unarmed trees or shrubs. <italic>Leaves</italic> bipinnate; petiole with an extrafloral nectary between or shortly below the first pair of pinnae; pinnae 1–4 (5) pairs, exceptionally to 10 pairs in <italic><tp:taxon-name><tp:taxon-name-part taxon-name-part-type="genus" reg="Pityrocarpa">Pi.</tp:taxon-name-part><tp:taxon-name-part taxon-name-part-type="species" reg="leptostachya">leptostachya</tp:taxon-name-part></tp:taxon-name></italic>; leaflets 1–10 pairs per pinna, rarely to 20 pairs (<italic><tp:taxon-name><tp:taxon-name-part taxon-name-part-type="genus" reg="Pityrocarpa">Pi.</tp:taxon-name-part><tp:taxon-name-part taxon-name-part-type="species" reg="brenanii">brenanii</tp:taxon-name-part></tp:taxon-name></italic> and <italic><tp:taxon-name><tp:taxon-name-part taxon-name-part-type="genus" reg="Pityrocarpa">Pi.</tp:taxon-name-part><tp:taxon-name-part taxon-name-part-type="species" reg="leptostachya">leptostachya</tp:taxon-name-part></tp:taxon-name></italic>), mostly rhomboid sometimes also asymmetrically elliptical or lanceolate. <italic>Inflorescences</italic> spikes, solitary in the axils of coeval leaves, commonly pendulous. <italic>Flowers</italic> pentamerous; petals free (except possibly <italic><tp:taxon-name><tp:taxon-name-part taxon-name-part-type="genus" reg="Pityrocarpa">Pi.</tp:taxon-name-part><tp:taxon-name-part taxon-name-part-type="species" reg="leucoxylon">leucoxylon</tp:taxon-name-part></tp:taxon-name></italic>), glabrous; stamens 10, anther gland present; ovary shortly stipitate and included within or exserted from the corolla. <italic>Fruit</italic> a follicle, dehiscing along the lower suture, flat compressed, mostly moniliform, the margins deeply and regularly constricted, rarely sinuous margins and shallowly constricted (<italic><tp:taxon-name><tp:taxon-name-part taxon-name-part-type="genus" reg="Pityrocarpa">Pi.</tp:taxon-name-part><tp:taxon-name-part taxon-name-part-type="species" reg="brenanii">brenanii</tp:taxon-name-part></tp:taxon-name></italic> and occasionally in <italic><tp:taxon-name><tp:taxon-name-part taxon-name-part-type="genus" reg="Pityrocarpa">Pi.</tp:taxon-name-part><tp:taxon-name-part taxon-name-part-type="species" reg="leucoxylon">leucoxylon</tp:taxon-name-part></tp:taxon-name></italic>); valves stiffly coriaceous. <italic>Seeds</italic> mostly flat compressed with a coriaceous testa and a narrow marginal wing, lacking a pleurogram or, less frequently, ovoid or discoid with a hard, whitish testa, wingless and with a ‘U’-shaped pleurogram (<italic><tp:taxon-name><tp:taxon-name-part taxon-name-part-type="genus" reg="Pityrocarpa">Pi.</tp:taxon-name-part><tp:taxon-name-part taxon-name-part-type="species" reg="leucoxylon">leucoxylon</tp:taxon-name-part></tp:taxon-name></italic>, <italic><tp:taxon-name><tp:taxon-name-part taxon-name-part-type="genus" reg="Pityrocarpa">Pi.</tp:taxon-name-part><tp:taxon-name-part taxon-name-part-type="species" reg="moniliformis">moniliformis</tp:taxon-name-part></tp:taxon-name></italic> and <italic><tp:taxon-name><tp:taxon-name-part taxon-name-part-type="genus" reg="Pityrocarpa">Pi.</tp:taxon-name-part><tp:taxon-name-part taxon-name-part-type="species" reg="obliqua">obliqua</tp:taxon-name-part></tp:taxon-name></italic>); embryo with a rudimentary plumule (except <italic><tp:taxon-name><tp:taxon-name-part taxon-name-part-type="genus" reg="Pityrocarpa">Pi.</tp:taxon-name-part><tp:taxon-name-part taxon-name-part-type="species" reg="brenanii">brenanii</tp:taxon-name-part></tp:taxon-name></italic>). <italic>Seedlings</italic> with bifoliolate eophylls.</p></tp:treatment-sec><tp:treatment-sec sec-type="distribution" id="SECID0EXJCI"><title>Distribution.</title><p><italic><tp:taxon-name><tp:taxon-name-part taxon-name-part-type="genus" reg="Pityrocarpa">Pityrocarpa</tp:taxon-name-part></tp:taxon-name></italic> is distributed in tropical America, from Mexico to southern Brazil and Paraguay. Most species occur in the Brazilian Atlantic rainforests (<italic><tp:taxon-name><tp:taxon-name-part taxon-name-part-type="genus" reg="Pityrocarpa">Pi.</tp:taxon-name-part><tp:taxon-name-part taxon-name-part-type="species" reg="inaequalis">inaequalis</tp:taxon-name-part></tp:taxon-name></italic>, <italic><tp:taxon-name><tp:taxon-name-part taxon-name-part-type="genus" reg="Pityrocarpa">Pi.</tp:taxon-name-part><tp:taxon-name-part taxon-name-part-type="species" reg="leptostachya">leptostachya</tp:taxon-name-part></tp:taxon-name></italic>, <italic><tp:taxon-name><tp:taxon-name-part taxon-name-part-type="genus" reg="Pityrocarpa">Pi.</tp:taxon-name-part><tp:taxon-name-part taxon-name-part-type="species" reg="schumanniana">schumanniana</tp:taxon-name-part></tp:taxon-name></italic>), in the northern Amazonian rainforests (<italic><tp:taxon-name><tp:taxon-name-part taxon-name-part-type="genus" reg="Pityrocarpa">Pi.</tp:taxon-name-part><tp:taxon-name-part taxon-name-part-type="species" reg="leucoxylon">leucoxylon</tp:taxon-name-part></tp:taxon-name></italic>), in seasonally dry tropical forests and woodlands in the north-eastern Brazilian Caatinga (<italic><tp:taxon-name><tp:taxon-name-part taxon-name-part-type="genus" reg="Pityrocarpa">Pi.</tp:taxon-name-part><tp:taxon-name-part taxon-name-part-type="species" reg="brenanii">brenanii</tp:taxon-name-part></tp:taxon-name></italic>, <italic><tp:taxon-name><tp:taxon-name-part taxon-name-part-type="genus" reg="Pityrocarpa">Pi.</tp:taxon-name-part><tp:taxon-name-part taxon-name-part-type="species" reg="moniliformis">moniliformis</tp:taxon-name-part></tp:taxon-name></italic>, <tp:taxon-name><tp:taxon-name-part taxon-name-part-type="genus" reg="Pityrocarpa">Pi.</tp:taxon-name-part><tp:taxon-name-part taxon-name-part-type="species" reg="obliqua">obliqua</tp:taxon-name-part><tp:taxon-name-part taxon-name-part-type="infraspecific-rank">subsp.</tp:taxon-name-part><tp:taxon-name-part taxon-name-part-type="subspecies" reg="brasiliensis">brasiliensis</tp:taxon-name-part></tp:taxon-name>), western Mexico (<tp:taxon-name><tp:taxon-name-part taxon-name-part-type="genus" reg="Pityrocarpa">Pi.</tp:taxon-name-part><tp:taxon-name-part taxon-name-part-type="species" reg="obliqua">obliqua</tp:taxon-name-part><tp:taxon-name-part taxon-name-part-type="infraspecific-rank">subsp.</tp:taxon-name-part><tp:taxon-name-part taxon-name-part-type="subspecies" reg="obliqua">obliqua</tp:taxon-name-part></tp:taxon-name>) or in Venezuelan savannas and Paraguayan Chaco (<italic><tp:taxon-name><tp:taxon-name-part taxon-name-part-type="genus" reg="Pityrocarpa">Pi.</tp:taxon-name-part><tp:taxon-name-part taxon-name-part-type="species" reg="moniliformis">moniliformis</tp:taxon-name-part></tp:taxon-name></italic>).</p></tp:treatment-sec><tp:treatment-sec sec-type="notes" id="SECID0ETNCI"><title>Notes.</title><p>As circumscribed here, <italic><tp:taxon-name><tp:taxon-name-part taxon-name-part-type="genus" reg="Pityrocarpa">Pityrocarpa</tp:taxon-name-part></tp:taxon-name></italic> includes seven species, all with a moniliform fruit, with the margins deeply constricted between the seeds (Fig. <xref ref-type="fig" rid="F4">4</xref>). This trait is shared by species formerly included in <italic><tp:taxon-name><tp:taxon-name-part taxon-name-part-type="genus" reg="Pityrocarpa">Pityrocarpa</tp:taxon-name-part></tp:taxon-name></italic> (sensu <xref ref-type="bibr" rid="B11">Jobson and Luckow 2007</xref>) and some species previously placed in the genus <italic><tp:taxon-name><tp:taxon-name-part taxon-name-part-type="genus" reg="Pseudopiptadenia">Pseudopiptadenia</tp:taxon-name-part></tp:taxon-name></italic> (sensu <xref ref-type="bibr" rid="B16">Lewis and Lima 1991</xref>). These two genera had been separated based on seed morphology, <italic><tp:taxon-name><tp:taxon-name-part taxon-name-part-type="genus" reg="Pityrocarpa">Pityrocarpa</tp:taxon-name-part></tp:taxon-name></italic> characterised by ovoid or discoid seeds with a hard, whitish seed coat and a ‘U’-shaped pleurogram, while <italic><tp:taxon-name><tp:taxon-name-part taxon-name-part-type="genus" reg="Pseudopiptadenia">Pseudopiptadenia</tp:taxon-name-part></tp:taxon-name></italic> included species with flat compressed and narrowly winged seeds with a coriaceous testa lacking a pleurogram. <italic><tp:taxon-name><tp:taxon-name-part taxon-name-part-type="genus" reg="Pityrocarpa">Pityrocarpa</tp:taxon-name-part><tp:taxon-name-part taxon-name-part-type="species" reg="brenanii">brenanii</tp:taxon-name-part></tp:taxon-name></italic> and <italic><tp:taxon-name><tp:taxon-name-part taxon-name-part-type="genus" reg="Pityrocarpa">Pi.</tp:taxon-name-part><tp:taxon-name-part taxon-name-part-type="species" reg="leucoxylon">leucoxylon</tp:taxon-name-part></tp:taxon-name></italic> have fruits with only shallowly sinuous margins, more similar to species of the genus <italic><tp:taxon-name><tp:taxon-name-part taxon-name-part-type="genus" reg="Marlimorimia">Marlimorimia</tp:taxon-name-part></tp:taxon-name></italic>.</p><fig id="F4" position="float" orientation="portrait"><object-id xmlns:xlink="http://www.w3.org/1999/xlink" content-type="doi" xlink:type="simple">10.3897/phytokeys.205.82275.figure4</object-id><object-id xmlns:xlink="http://www.w3.org/1999/xlink" content-type="arpha" xlink:type="simple">621E9BB2-D982-517F-A871-505054BFA259</object-id><label>Figure 4.</label><caption><p>Fruits of <italic><tp:taxon-name><tp:taxon-name-part taxon-name-part-type="genus" reg="Pityrocarpa">Pityrocarpa</tp:taxon-name-part></tp:taxon-name></italic> species <bold>A</bold><italic><tp:taxon-name><tp:taxon-name-part taxon-name-part-type="genus" reg="Pityrocarpa">Pi.</tp:taxon-name-part><tp:taxon-name-part taxon-name-part-type="species" reg="brenanii">brenanii</tp:taxon-name-part></tp:taxon-name></italic> (from <italic>Lewis et al. 1899</italic>, NY) <bold>B</bold><italic><tp:taxon-name><tp:taxon-name-part taxon-name-part-type="genus" reg="Pityrocarpa">Pi.</tp:taxon-name-part><tp:taxon-name-part taxon-name-part-type="species" reg="inaequalis">inaequalis</tp:taxon-name-part></tp:taxon-name></italic> (from <italic>Moreira et al. 3</italic>, F) <bold>C</bold><italic><tp:taxon-name><tp:taxon-name-part taxon-name-part-type="genus" reg="Pityrocarpa">Pi.</tp:taxon-name-part><tp:taxon-name-part taxon-name-part-type="species" reg="leptostachya">leptostachya</tp:taxon-name-part></tp:taxon-name></italic> (from <italic>Baez et al. 1174</italic>, NY) <bold>D</bold><italic><tp:taxon-name><tp:taxon-name-part taxon-name-part-type="genus" reg="Pityrocarpa">Pi.</tp:taxon-name-part><tp:taxon-name-part taxon-name-part-type="species" reg="leucoxylon">leucoxylon</tp:taxon-name-part></tp:taxon-name></italic> (from <italic>de Bruijn 1750</italic>, NY) <bold>E</bold><italic><tp:taxon-name><tp:taxon-name-part taxon-name-part-type="genus" reg="Pityrocarpa">Pi.</tp:taxon-name-part><tp:taxon-name-part taxon-name-part-type="species" reg="moniliformis">moniliformis</tp:taxon-name-part></tp:taxon-name></italic> (from <italic>Nunes 597</italic>, HUEFS) <bold>F</bold><tp:taxon-name><tp:taxon-name-part taxon-name-part-type="genus" reg="Pityrocarpa">Pi.</tp:taxon-name-part><tp:taxon-name-part taxon-name-part-type="species" reg="obliqua">obliqua</tp:taxon-name-part><tp:taxon-name-part taxon-name-part-type="infraspecific-rank">subsp.</tp:taxon-name-part><tp:taxon-name-part taxon-name-part-type="subspecies" reg="brasiliensis">brasiliensis</tp:taxon-name-part></tp:taxon-name> (from <italic>Mori 11837</italic>, NY) <bold>G</bold><italic><tp:taxon-name><tp:taxon-name-part taxon-name-part-type="genus" reg="Pityrocarpa">Pi.</tp:taxon-name-part><tp:taxon-name-part taxon-name-part-type="species" reg="schumanniana">schumanniana</tp:taxon-name-part></tp:taxon-name></italic> (from <italic>Lima 2994</italic>, RB).</p></caption><graphic xmlns:xlink="http://www.w3.org/1999/xlink" xlink:href="phytokeys-205-239_article-82275__-g004.jpg" position="float" orientation="portrait" xlink:type="simple" id="oo_732769.jpg"><uri content-type="original_file" xlink:type="simple">https://binary.pensoft.net/fig/732769</uri></graphic></fig><p>Besides sharing these fruit traits, <italic><tp:taxon-name><tp:taxon-name-part taxon-name-part-type="genus" reg="Pityrocarpa">Pityrocarpa</tp:taxon-name-part></tp:taxon-name></italic> species also have leaves with few pinnae (1 to 4 [5] pairs, rarely up to 10 pairs in <italic><tp:taxon-name><tp:taxon-name-part taxon-name-part-type="genus" reg="Pityrocarpa">Pi.</tp:taxon-name-part><tp:taxon-name-part taxon-name-part-type="species" reg="leptostachya">leptostachya</tp:taxon-name-part></tp:taxon-name></italic>) and relatively large rhomboid leaflets compared to species of <italic><tp:taxon-name><tp:taxon-name-part taxon-name-part-type="genus" reg="Marlimorimia">Marlimorimia</tp:taxon-name-part></tp:taxon-name></italic>. One exception are the leaves of <italic><tp:taxon-name><tp:taxon-name-part taxon-name-part-type="genus" reg="Pityrocarpa">Pi.</tp:taxon-name-part><tp:taxon-name-part taxon-name-part-type="species" reg="brenanii">brenanii</tp:taxon-name-part></tp:taxon-name></italic>, which are similar to those of <italic><tp:taxon-name><tp:taxon-name-part taxon-name-part-type="genus" reg="Marlimorimia">M.</tp:taxon-name-part><tp:taxon-name-part taxon-name-part-type="species" reg="bahiana">bahiana</tp:taxon-name-part></tp:taxon-name></italic>. All species of <italic><tp:taxon-name><tp:taxon-name-part taxon-name-part-type="genus" reg="Pityrocarpa">Pityrocarpa</tp:taxon-name-part></tp:taxon-name></italic> present an extrafloral nectary between or shortly below the first pair of pinnae, in contrast to species of <italic><tp:taxon-name><tp:taxon-name-part taxon-name-part-type="genus" reg="Marlimorimia">Marlimorimia</tp:taxon-name-part></tp:taxon-name></italic> that have the nectary below mid-petiole, frequently close to the pulvinus.</p><p>Floral traits, although previously disregarded as being generically diagnostic in the group, provide further evidence for the distinction between <italic><tp:taxon-name><tp:taxon-name-part taxon-name-part-type="genus" reg="Pityrocarpa">Pityrocarpa</tp:taxon-name-part></tp:taxon-name></italic> and <italic><tp:taxon-name><tp:taxon-name-part taxon-name-part-type="genus" reg="Marlimorimia">Marlimorimia</tp:taxon-name-part></tp:taxon-name></italic>. The solitary inflorescence spikes in the axils of coevally developing leaves in <italic><tp:taxon-name><tp:taxon-name-part taxon-name-part-type="genus" reg="Pityrocarpa">Pityrocarpa</tp:taxon-name-part></tp:taxon-name></italic> contrast with the more complex synflorescences of <italic><tp:taxon-name><tp:taxon-name-part taxon-name-part-type="genus" reg="Marlimorimia">Marlimorimia</tp:taxon-name-part></tp:taxon-name></italic> (Fig. <xref ref-type="fig" rid="F3">3</xref>; see notes under <italic><tp:taxon-name><tp:taxon-name-part taxon-name-part-type="genus" reg="Marlimorimia">Marlimorimia</tp:taxon-name-part></tp:taxon-name></italic>). All species of <italic><tp:taxon-name><tp:taxon-name-part taxon-name-part-type="genus" reg="Pityrocarpa">Pityrocarpa</tp:taxon-name-part></tp:taxon-name></italic> have free and glabrous petals, except for <italic><tp:taxon-name><tp:taxon-name-part taxon-name-part-type="genus" reg="Pityrocarpa">Pi.</tp:taxon-name-part><tp:taxon-name-part taxon-name-part-type="species" reg="leucoxylon">leucoxylon</tp:taxon-name-part></tp:taxon-name></italic>, in which the petals are connate for a little over 1 mm (<xref ref-type="bibr" rid="B1">Barneby and Grimes 1984</xref>).</p><p><xref ref-type="bibr" rid="B18">Lima (1985)</xref> and <xref ref-type="bibr" rid="B16">Lewis and Lima (1991)</xref> provided additional information on embryos and seedlings that are potentially useful for distinguishing <italic><tp:taxon-name><tp:taxon-name-part taxon-name-part-type="genus" reg="Pityrocarpa">Pityrocarpa</tp:taxon-name-part></tp:taxon-name></italic> from <italic><tp:taxon-name><tp:taxon-name-part taxon-name-part-type="genus" reg="Marlimorimia">Marlimorimia</tp:taxon-name-part></tp:taxon-name></italic>. Embryos of <italic><tp:taxon-name><tp:taxon-name-part taxon-name-part-type="genus" reg="Pityrocarpa">Pityrocarpa</tp:taxon-name-part></tp:taxon-name></italic> species have a rudimentary plumule, while in <italic><tp:taxon-name><tp:taxon-name-part taxon-name-part-type="genus" reg="Marlimorimia">Marlimorimia</tp:taxon-name-part></tp:taxon-name></italic>, the plumule is developed and multifid. This seems to be correlated with seedling morphology as the studied species of <italic><tp:taxon-name><tp:taxon-name-part taxon-name-part-type="genus" reg="Pityrocarpa">Pityrocarpa</tp:taxon-name-part></tp:taxon-name></italic> have bifoliolate eophylls and those of <italic><tp:taxon-name><tp:taxon-name-part taxon-name-part-type="genus" reg="Marlimorimia">Marlimorimia</tp:taxon-name-part></tp:taxon-name></italic> species have pinnate or bipinnate eophylls (<xref ref-type="bibr" rid="B16">Lewis and Lima 1991</xref>). <italic><tp:taxon-name><tp:taxon-name-part taxon-name-part-type="genus" reg="Pityrocarpa">Pityrocarpa</tp:taxon-name-part><tp:taxon-name-part taxon-name-part-type="species" reg="brenanii">brenanii</tp:taxon-name-part></tp:taxon-name></italic>, however, has embryo morphology more similar to that reported for species of <italic><tp:taxon-name><tp:taxon-name-part taxon-name-part-type="genus" reg="Marlimorimia">Marlimorimia</tp:taxon-name-part></tp:taxon-name></italic> (<xref ref-type="bibr" rid="B16">Lewis and Lima 1991</xref>).</p></tp:treatment-sec><tp:treatment-sec><!--Section generated to contain objects referenced in tp:taxon-treatment.--><fig id="F3" position="float" orientation="portrait"><object-id xmlns:xlink="http://www.w3.org/1999/xlink" content-type="doi" xlink:type="simple">10.3897/phytokeys.205.82275.figure3</object-id><object-id xmlns:xlink="http://www.w3.org/1999/xlink" content-type="arpha" xlink:type="simple">E1EA3DEF-B246-5575-9100-89EB68181066</object-id><label>Figure 3.</label><caption><p>Inflorescences of <italic><tp:taxon-name><tp:taxon-name-part taxon-name-part-type="genus" reg="Parapiptadenia">Parapiptadenia</tp:taxon-name-part></tp:taxon-name></italic>, <italic><tp:taxon-name><tp:taxon-name-part taxon-name-part-type="genus" reg="Pityrocarpa">Pityrocarpa</tp:taxon-name-part></tp:taxon-name></italic> and <italic><tp:taxon-name><tp:taxon-name-part taxon-name-part-type="genus" reg="Marlimorimia">Marlimorimia</tp:taxon-name-part></tp:taxon-name></italic><bold>A</bold><italic><tp:taxon-name><tp:taxon-name-part taxon-name-part-type="genus" reg="Parapiptadenia">Parapiptadenia</tp:taxon-name-part><tp:taxon-name-part taxon-name-part-type="species" reg="pterosperma">pterosperma</tp:taxon-name-part></tp:taxon-name></italic> (Benth.) Brenan showing reddish inflorescences in the axils of coeval leaves <bold>B</bold><italic><tp:taxon-name><tp:taxon-name-part taxon-name-part-type="genus" reg="Parapiptadenia">Pa.</tp:taxon-name-part><tp:taxon-name-part taxon-name-part-type="species" reg="rigida">rigida</tp:taxon-name-part></tp:taxon-name></italic> (Benth.) Brenan showing yellowish inflorescences and fruits with valves plicate above the seeds <bold>C</bold><italic><tp:taxon-name><tp:taxon-name-part taxon-name-part-type="genus" reg="Pityrocarpa">Pityrocarpa</tp:taxon-name-part><tp:taxon-name-part taxon-name-part-type="species" reg="brenanii">brenanii</tp:taxon-name-part></tp:taxon-name></italic> showing whitish, solitary spikes in the axils of coeval leaves <bold>D</bold><italic><tp:taxon-name><tp:taxon-name-part taxon-name-part-type="genus" reg="Pityrocarpa">Pi.</tp:taxon-name-part><tp:taxon-name-part taxon-name-part-type="species" reg="moniliformis">moniliformis</tp:taxon-name-part></tp:taxon-name></italic> showing yellowish, solitary spikes in the axil of a coeval leaf <bold>E</bold><italic><tp:taxon-name><tp:taxon-name-part taxon-name-part-type="genus" reg="Marlimorimia">Marlimorimia</tp:taxon-name-part><tp:taxon-name-part taxon-name-part-type="species" reg="bahiana">bahiana</tp:taxon-name-part></tp:taxon-name></italic> (G.P. Lewis &amp; M.P. Lima) L.P. Queiroz &amp; L.M. Borges, showing whitish spikes clustered in efoliate terminal pseudoracemes <bold>F</bold><italic><tp:taxon-name><tp:taxon-name-part taxon-name-part-type="genus" reg="Marlimorimia">Marlimorimia</tp:taxon-name-part></tp:taxon-name></italic>sp. showing yellowish spikes clustered in efoliate terminal pseudoracemes (Photos: <bold>A</bold> PG Ribeiro; <bold>B</bold> RT de Queiroz <bold>C–E</bold> LP Queiroz; <bold>F</bold> G Siqueira).</p></caption><graphic xmlns:xlink="http://www.w3.org/1999/xlink" xlink:href="phytokeys-205-239_article-82275__-g003.jpg" position="float" orientation="portrait" xlink:type="simple" id="oo_732768.jpg"><uri content-type="original_file" xlink:type="simple">https://binary.pensoft.net/fig/732768</uri></graphic></fig></tp:treatment-sec><ref-list><ref id="B5"><mixed-citation xmlns:xlink="http://www.w3.org/1999/xlink" xlink:type="simple"><person-group><name name-style="western"><surname>Britton</surname><given-names>NL</given-names></name><name name-style="western"><surname>Rose</surname><given-names>JN</given-names></name></person-group> (<year>1928</year>) <article-title><tp:taxon-name><tp:taxon-name-part taxon-name-part-type="family">Mimosaceae</tp:taxon-name-part></tp:taxon-name>.</article-title><source>North American Flora</source><volume>23</volume>: <fpage>1</fpage>–<lpage>194</lpage>.</mixed-citation></ref><ref id="B11"><mixed-citation xmlns:xlink="http://www.w3.org/1999/xlink" xlink:type="simple"><person-group><name name-style="western"><surname>Jobson</surname><given-names>RW</given-names></name><name name-style="western"><surname>Luckow</surname><given-names>M</given-names></name></person-group> (<year>2007</year>) <article-title>Phylogenetic study of the genus <italic><tp:taxon-name><tp:taxon-name-part taxon-name-part-type="genus">Piptadenia</tp:taxon-name-part></tp:taxon-name></italic> (<tp:taxon-name><tp:taxon-name-part taxon-name-part-type="subfamily">Mimosoideae</tp:taxon-name-part></tp:taxon-name>: <tp:taxon-name><tp:taxon-name-part taxon-name-part-type="family">Leguminosae</tp:taxon-name-part></tp:taxon-name>) using plastid trnL-F and trnK/matK sequence data.</article-title><source>Systematic Botany</source><volume>32</volume>(<issue>3</issue>): <fpage>569</fpage>–<lpage>575</lpage>. <ext-link xlink:href="10.1600/036364407782250544" ext-link-type="doi" xlink:type="simple">https://doi.org/10.1600/036364407782250544</ext-link></mixed-citation></ref><ref id="B16"><mixed-citation xmlns:xlink="http://www.w3.org/1999/xlink" xlink:type="simple"><person-group><name name-style="western"><surname>Lewis</surname><given-names>GP</given-names></name><name name-style="western"><surname>Lima</surname><given-names>MPM</given-names></name></person-group> (<year>1991</year>) <article-title><italic><tp:taxon-name><tp:taxon-name-part taxon-name-part-type="genus">Pseudopiptadenia</tp:taxon-name-part></tp:taxon-name></italic> Rauschert no Brasil (<tp:taxon-name><tp:taxon-name-part taxon-name-part-type="family">Leguminosae</tp:taxon-name-part></tp:taxon-name>-<tp:taxon-name><tp:taxon-name-part taxon-name-part-type="subfamily">Mimosoideae</tp:taxon-name-part></tp:taxon-name>).</article-title><source>Arquivos do Jardim Botânico do Rio de Janeiro</source><volume>30</volume>: <fpage>43</fpage>–<lpage>67</lpage>.</mixed-citation></ref><ref id="B1"><mixed-citation xmlns:xlink="http://www.w3.org/1999/xlink" xlink:type="simple"><person-group><name name-style="western"><surname>Barneby</surname><given-names>RC</given-names></name><name name-style="western"><surname>Grimes</surname><given-names>JW</given-names></name></person-group> (<year>1984</year>) <article-title>Two new mimosaceous trees from the American Tropics.</article-title><source>Brittonia</source><volume>36</volume>(<issue>3</issue>): <fpage>236</fpage>–<lpage>240</lpage>. <ext-link xlink:href="10.2307/2806514" ext-link-type="doi" xlink:type="simple">https://doi.org/10.2307/2806514</ext-link></mixed-citation></ref><ref id="B18"><mixed-citation xmlns:xlink="http://www.w3.org/1999/xlink" xlink:type="simple"><person-group><name name-style="western"><surname>Lima</surname><given-names>MPM</given-names></name></person-group> (<year>1985</year>) <article-title>Morfologia dos frutos e sementes dos gêneros da tribo <tp:taxon-name><tp:taxon-name-part taxon-name-part-type="tribe">Mimoseae</tp:taxon-name-part></tp:taxon-name> (<tp:taxon-name><tp:taxon-name-part taxon-name-part-type="family">Leguminosae</tp:taxon-name-part></tp:taxon-name>-<tp:taxon-name><tp:taxon-name-part taxon-name-part-type="subfamily">Mimosoideae</tp:taxon-name-part></tp:taxon-name>) aplicada à sistemática.</article-title><source>Rodriguésia</source><volume>37</volume>(<issue>62</issue>): <fpage>53</fpage>–<lpage>78</lpage>. <ext-link xlink:href="10.1590/2175-78601985376206" ext-link-type="doi" xlink:type="simple">https://doi.org/10.1590/2175-78601985376206</ext-link></mixed-citation></ref></ref-list></tp:taxon-treatment>
