# Supplementary material for: ﻿Misleading fruits: The non-monophyly of Pseudopiptadenia and Pityrocarpa supports generic re-circumscriptions and a new genus within mimosoid legumes
Source: PhytoKeys. 2022 Aug 22;205:239–59. doi: 10.3897/phytokeys.205.82275 (PMC9849003; doi:10.3897/phytokeys.205.82275)
Supplement: XML Treatment for Pityrocarpa brenanii [file phytokeys.205.82275-treatment2.xml]

<!DOCTYPE tp:taxon-treatment
  PUBLIC "-//TaxonX//DTD Taxonomic Treatment Publishing DTD v0 20100105//EN" "tax-treatment-NSO.dtd">
<tp:taxon-treatment xmlns:tp="http://www.plazi.org/taxpub"><tp:treatment-meta><kwd-group><label>Taxon classification</label><kwd>
                <named-content content-type="kingdom">Plantae</named-content>
              </kwd><kwd>
                <named-content content-type="order">Fabales</named-content>
              </kwd><kwd>
                <named-content content-type="family">Fabaceae</named-content>
              </kwd></kwd-group><mixed-citation publication-type="journal"><person-group><name><surname>Borges</surname><given-names>Leonardo M.</given-names></name><name><surname>Inglis</surname><given-names>Peter W.</given-names></name><name><surname>Simon</surname><given-names>Marcelo F.</given-names></name><name><surname>Ribeiro</surname><given-names>Pétala Gomes</given-names></name><name><surname>de Queiroz</surname><given-names>Luciano P.</given-names></name></person-group><article-title>﻿Misleading fruits: The non-monophyly of <italic><tp:taxon-name><tp:taxon-name-part taxon-name-part-type="genus" reg="Pseudopiptadenia">Pseudopiptadenia</tp:taxon-name-part></tp:taxon-name></italic> and <italic><tp:taxon-name><tp:taxon-name-part taxon-name-part-type="genus" reg="Pityrocarpa">Pityrocarpa</tp:taxon-name-part></tp:taxon-name></italic> supports generic re-circumscriptions and a new genus within mimosoid legumes</article-title><source>PhytoKeys</source><day>22</day><month>08</month><year>2022</year><volume>205</volume><fpage>239</fpage><lpage>259</lpage><pub-id pub-id-type="doi">10.3897/phytokeys.205.82275</pub-id></mixed-citation></tp:treatment-meta><tp:nomenclature><label>﻿1.1.</label><tp:taxon-name>
              <object-id xmlns:xlink="http://www.w3.org/1999/xlink" content-type="arpha" xlink:type="simple">858B59B3-3691-5322-B6A2-868648A390D1</object-id>
              <tp:taxon-name-part taxon-name-part-type="genus" reg="Pityrocarpa">Pityrocarpa</tp:taxon-name-part>
              <tp:taxon-name-part taxon-name-part-type="species" reg="brenanii">brenanii</tp:taxon-name-part>
              <object-id xmlns:xlink="http://www.w3.org/1999/xlink" content-type="ipni" xlink:type="simple">urn:lsid:ipni.org:names:77303780-1</object-id>
            </tp:taxon-name><tp:taxon-authority>(G.P. Lewis &amp; M.P. Lima) L.P. Queiroz &amp; L.M. Borges</tp:taxon-authority><tp:taxon-status xmlns:xlink="http://www.w3.org/1999/xlink" xlink:type="simple">comb. nov.</tp:taxon-status></tp:nomenclature><tp:treatment-sec sec-type="Basionym" id="SECID0E42CI"><title>Basionym.</title><p><italic><tp:taxon-name><tp:taxon-name-part taxon-name-part-type="genus" reg="Pseudopiptadenia">Pseudopiptadenia</tp:taxon-name-part><tp:taxon-name-part taxon-name-part-type="species" reg="brenanii">brenanii</tp:taxon-name-part></tp:taxon-name></italic> G.P. Lewis &amp; M.P. Lima, Arch. Jard. Bot. Rio de Janeiro 30: 50–51. 1991.</p></tp:treatment-sec><tp:treatment-sec sec-type="material" id="SECID0EO3CI"><title>Type.</title><p>Brasil, Bahia, <italic>Harley et al. 21346</italic> (holotype CEPEC; isotypes BR, K, M, MBM, MEXU, NY, RB, US).</p></tp:treatment-sec></tp:taxon-treatment>
