# Supplementary material for: ﻿Misleading fruits: The non-monophyly of Pseudopiptadenia and Pityrocarpa supports generic re-circumscriptions and a new genus within mimosoid legumes
Source: PhytoKeys. 2022 Aug 22;205:239–59. doi: 10.3897/phytokeys.205.82275 (PMC9849003; doi:10.3897/phytokeys.205.82275)
Supplement: XML Treatment for Pityrocarpa obliqua [file phytokeys.205.82275-treatment7.xml]

<!DOCTYPE tp:taxon-treatment
  PUBLIC "-//TaxonX//DTD Taxonomic Treatment Publishing DTD v0 20100105//EN" "tax-treatment-NSO.dtd">
<tp:taxon-treatment xmlns:tp="http://www.plazi.org/taxpub"><tp:treatment-meta><kwd-group><label>Taxon classification</label><kwd>
                <named-content content-type="kingdom">Plantae</named-content>
              </kwd><kwd>
                <named-content content-type="order">Fabales</named-content>
              </kwd><kwd>
                <named-content content-type="family">Fabaceae</named-content>
              </kwd></kwd-group><mixed-citation publication-type="journal"><person-group><name><surname>Borges</surname><given-names>Leonardo M.</given-names></name><name><surname>Inglis</surname><given-names>Peter W.</given-names></name><name><surname>Simon</surname><given-names>Marcelo F.</given-names></name><name><surname>Ribeiro</surname><given-names>Pétala Gomes</given-names></name><name><surname>de Queiroz</surname><given-names>Luciano P.</given-names></name></person-group><article-title>﻿Misleading fruits: The non-monophyly of <italic><tp:taxon-name><tp:taxon-name-part taxon-name-part-type="genus" reg="Pseudopiptadenia">Pseudopiptadenia</tp:taxon-name-part></tp:taxon-name></italic> and <italic><tp:taxon-name><tp:taxon-name-part taxon-name-part-type="genus" reg="Pityrocarpa">Pityrocarpa</tp:taxon-name-part></tp:taxon-name></italic> supports generic re-circumscriptions and a new genus within mimosoid legumes</article-title><source>PhytoKeys</source><day>22</day><month>08</month><year>2022</year><volume>205</volume><fpage>239</fpage><lpage>259</lpage><pub-id pub-id-type="doi">10.3897/phytokeys.205.82275</pub-id></mixed-citation></tp:treatment-meta><tp:nomenclature><label>﻿1.6.</label><tp:taxon-name>
              <object-id xmlns:xlink="http://www.w3.org/1999/xlink" content-type="arpha" xlink:type="simple">55050EA9-3933-5DF4-B6AB-794B0D4B1C72</object-id>
              <tp:taxon-name-part taxon-name-part-type="genus" reg="Pityrocarpa">Pityrocarpa</tp:taxon-name-part>
              <tp:taxon-name-part taxon-name-part-type="species" reg="obliqua">obliqua</tp:taxon-name-part>
            </tp:taxon-name><tp:taxon-authority>(Pers.) Brenan, Kew Bull. 10(2): 176. 1955.</tp:taxon-authority><tp:nomenclature-citation-list><tp:nomenclature-citation><tp:taxon-name>
                  <tp:taxon-name-part taxon-name-part-type="genus" reg="Acacia">Acacia</tp:taxon-name-part>
                  <tp:taxon-name-part taxon-name-part-type="species" reg="thibaudiana">thibaudiana</tp:taxon-name-part>
                </tp:taxon-name><comment>DC., Prodr. 2: 456. 1825.</comment></tp:nomenclature-citation><tp:nomenclature-citation><tp:taxon-name>
                  <tp:taxon-name-part taxon-name-part-type="genus" reg="Piptadenia">Piptadenia</tp:taxon-name-part>
                  <tp:taxon-name-part taxon-name-part-type="species" reg="obliqua">obliqua</tp:taxon-name-part>
                </tp:taxon-name><comment>(Pers.) J.F. Macbr., Contr. Gray Herb. 59: 17. 1919.</comment></tp:nomenclature-citation></tp:nomenclature-citation-list></tp:nomenclature><tp:treatment-sec sec-type="Basionym" id="SECID0EOJDI"><title>Basionym.</title><p><italic><tp:taxon-name><tp:taxon-name-part taxon-name-part-type="genus" reg="Sophora">Sophora</tp:taxon-name-part><tp:taxon-name-part taxon-name-part-type="species" reg="obliqua">obliqua</tp:taxon-name-part></tp:taxon-name></italic> Pers., Syn. P<italic>l.</italic> 1: 452. 1805.</p></tp:treatment-sec><tp:treatment-sec sec-type="material" id="SECID0EBKDI"><title>Type.</title><p>“Amer. australi?”, Herb. D. Thibaud. (not located).</p><p>
              <bold>1.6.1. <tp:taxon-name><tp:taxon-name-part taxon-name-part-type="genus" reg="Pityrocarpa">Pityrocarpa</tp:taxon-name-part><tp:taxon-name-part taxon-name-part-type="species" reg="obliqua">obliqua</tp:taxon-name-part><tp:taxon-name-part taxon-name-part-type="infraspecific-rank">subsp.</tp:taxon-name-part><tp:taxon-name-part taxon-name-part-type="subspecies" reg="obliqua">obliqua</tp:taxon-name-part></tp:taxon-name></bold>
            </p></tp:treatment-sec></tp:taxon-treatment>
