# Supplementary material for: ﻿Misleading fruits: The non-monophyly of Pseudopiptadenia and Pityrocarpa supports generic re-circumscriptions and a new genus within mimosoid legumes
Source: PhytoKeys. 2022 Aug 22;205:239–59. doi: 10.3897/phytokeys.205.82275 (PMC9849003; doi:10.3897/phytokeys.205.82275)
Supplement: XML Treatment for Marlimorimia [file phytokeys.205.82275-treatment10.xml]

<!DOCTYPE tp:taxon-treatment
  PUBLIC "-//TaxonX//DTD Taxonomic Treatment Publishing DTD v0 20100105//EN" "tax-treatment-NSO.dtd">
<tp:taxon-treatment xmlns:tp="http://www.plazi.org/taxpub"><tp:treatment-meta><kwd-group><label>Taxon classification</label><kwd>
                <named-content content-type="kingdom">Plantae</named-content>
              </kwd><kwd>
                <named-content content-type="order">Fabales</named-content>
              </kwd><kwd>
                <named-content content-type="family">Fabaceae</named-content>
              </kwd></kwd-group><mixed-citation publication-type="journal"><person-group><name><surname>Borges</surname><given-names>Leonardo M.</given-names></name><name><surname>Inglis</surname><given-names>Peter W.</given-names></name><name><surname>Simon</surname><given-names>Marcelo F.</given-names></name><name><surname>Ribeiro</surname><given-names>Pétala Gomes</given-names></name><name><surname>de Queiroz</surname><given-names>Luciano P.</given-names></name></person-group><article-title>﻿Misleading fruits: The non-monophyly of <italic><tp:taxon-name><tp:taxon-name-part taxon-name-part-type="genus" reg="Pseudopiptadenia">Pseudopiptadenia</tp:taxon-name-part></tp:taxon-name></italic> and <italic><tp:taxon-name><tp:taxon-name-part taxon-name-part-type="genus" reg="Pityrocarpa">Pityrocarpa</tp:taxon-name-part></tp:taxon-name></italic> supports generic re-circumscriptions and a new genus within mimosoid legumes</article-title><source>PhytoKeys</source><day>22</day><month>08</month><year>2022</year><volume>205</volume><fpage>239</fpage><lpage>259</lpage><pub-id pub-id-type="doi">10.3897/phytokeys.205.82275</pub-id></mixed-citation></tp:treatment-meta><tp:nomenclature><label>﻿2.</label><tp:taxon-name>
              <object-id xmlns:xlink="http://www.w3.org/1999/xlink" content-type="arpha" xlink:type="simple">61737C47-E7E0-54E4-B3BA-221557AFC1F8</object-id>
              <tp:taxon-name-part taxon-name-part-type="genus" reg="Marlimorimia">Marlimorimia</tp:taxon-name-part>
              <object-id xmlns:xlink="http://www.w3.org/1999/xlink" content-type="ipni" xlink:type="simple">urn:lsid:ipni.org:names:77303785-1</object-id>
            </tp:taxon-name><tp:taxon-authority>L.P. Queiroz, L.M. Borges, Marc.F. Simon &amp; P.G. Ribeiro</tp:taxon-authority><tp:taxon-status xmlns:xlink="http://www.w3.org/1999/xlink" xlink:type="simple">gen. nov.</tp:taxon-status><tp:nomenclature-citation-list><tp:nomenclature-citation><tp:taxon-name>
                  <tp:taxon-name-part taxon-name-part-type="genus" reg="Newtonia">Newtonia</tp:taxon-name-part>
                  <tp:taxon-name-part taxon-name-part-type="infraspecific-rank">sect.</tp:taxon-name-part>
                  <tp:taxon-name-part taxon-name-part-type="section" reg="Neonewtonia">Neonewtonia</tp:taxon-name-part>
                </tp:taxon-name><comment>Burkart, Fl. Il. Catarin. fasc. LEGU: 285. 1979, syn. nov. Type. <tp:taxon-name><tp:taxon-name-part taxon-name-part-type="genus" reg="Newtonia">Newtonia</tp:taxon-name-part><tp:taxon-name-part taxon-name-part-type="species" reg="nitida">nitida</tp:taxon-name-part></tp:taxon-name> (Benth.) Brenan (= <tp:taxon-name><tp:taxon-name-part taxon-name-part-type="genus" reg="Marlimorimia">Marlimorimia</tp:taxon-name-part><tp:taxon-name-part taxon-name-part-type="species" reg="contorta">contorta</tp:taxon-name-part></tp:taxon-name> (DC.) L.P. Queiroz &amp; P.G. Ribeiro).</comment></tp:nomenclature-citation></tp:nomenclature-citation-list></tp:nomenclature><tp:treatment-sec sec-type="diagnosis" id="SECID0ECSDI"><title>Diagnosis.</title><p><italic><tp:taxon-name><tp:taxon-name-part taxon-name-part-type="genus" reg="Marlimorimia">Marlimorimia</tp:taxon-name-part></tp:taxon-name></italic> shares with <italic><tp:taxon-name><tp:taxon-name-part taxon-name-part-type="genus" reg="Pityrocarpa">Pityrocarpa</tp:taxon-name-part></tp:taxon-name></italic> the follicle, a fruit dehiscing along the lower suture only, and flat, compressed winged seeds, which lack a pleurogram. It can be differentiated from <italic><tp:taxon-name><tp:taxon-name-part taxon-name-part-type="genus" reg="Pityrocarpa">Pityrocarpa</tp:taxon-name-part></tp:taxon-name></italic> by the position of the extrafloral nectary on the petiole (from the base to the mid-petiole in <italic><tp:taxon-name><tp:taxon-name-part taxon-name-part-type="genus" reg="Marlimorimia">Marlimorimia</tp:taxon-name-part></tp:taxon-name></italic> vs. between or just below the first pair of pinnae in <italic><tp:taxon-name><tp:taxon-name-part taxon-name-part-type="genus" reg="Pityrocarpa">Pityrocarpa</tp:taxon-name-part></tp:taxon-name></italic>); inflorescence spikes clustered in terminal pseudoracemes or in fascicles at efoliate nodes, surpassed by mature leaves (vs. solitary spikes in the axils of coeval leaves); petals united and joined into a gamopetalous corolla (vs. petals free and glabrous); and fruits with margins straight to shallowly sinuous (vs. margins deeply constricted).</p></tp:treatment-sec><tp:treatment-sec sec-type="material" id="SECID0ELTDI"><title>Type.</title><p><italic><tp:taxon-name><tp:taxon-name-part taxon-name-part-type="genus" reg="Marlimorimia">Marlimorimia</tp:taxon-name-part><tp:taxon-name-part taxon-name-part-type="species" reg="contorta">contorta</tp:taxon-name-part></tp:taxon-name></italic> (DC.) L.P. Queiroz &amp; P.G. Ribeiro</p></tp:treatment-sec><tp:treatment-sec sec-type="description" id="SECID0E3TDI"><title>Description.</title><p>Unarmed trees. <italic>Leaves</italic> bipinnate; petiole with an extrafloral nectary well below the first pair of pinnae, close to the pulvinus, always below mid-petiole; pinnae 5–10 to many pairs per leaf (2–3 pairs in <italic><tp:taxon-name><tp:taxon-name-part taxon-name-part-type="genus" reg="Marlimorimia">M.</tp:taxon-name-part><tp:taxon-name-part taxon-name-part-type="species" reg="colombiana">colombiana</tp:taxon-name-part></tp:taxon-name></italic> and 3–5 in <italic><tp:taxon-name><tp:taxon-name-part taxon-name-part-type="genus" reg="Marlimorimia">M.</tp:taxon-name-part><tp:taxon-name-part taxon-name-part-type="species" reg="bahiana">bahiana</tp:taxon-name-part></tp:taxon-name></italic>); leaflets mostly &gt; 10 pairs per pinna, (6–8 in <italic><tp:taxon-name><tp:taxon-name-part taxon-name-part-type="genus" reg="Marlimorimia">M.</tp:taxon-name-part><tp:taxon-name-part taxon-name-part-type="species" reg="colombiana">colombiana</tp:taxon-name-part></tp:taxon-name></italic>), mostly oblong to linear from an asymmetrical base, rarely rhomboid (<italic><tp:taxon-name><tp:taxon-name-part taxon-name-part-type="genus" reg="Marlimorimia">M.</tp:taxon-name-part><tp:taxon-name-part taxon-name-part-type="species" reg="bahiana">bahiana</tp:taxon-name-part></tp:taxon-name></italic>). <italic>Inflorescences</italic> spikes, grouped in fascicles, these being arranged in terminal pseudoracemes or forming clusters below the coeval leaves. <italic>Flowers</italic> pentamerous; petals united into a gamopetalous corolla, pubescent; stamens 10, anther gland present; ovary shortly stipitate and included or exserted from the corolla. <italic>Fruit</italic> a follicle, dehiscing along the lower suture, flat compressed, straight, curved or longitudinally twisted, the margins usually straight, rarely irregularly sinuous and only becoming constricted where the seeds fail to develop (<italic><tp:taxon-name><tp:taxon-name-part taxon-name-part-type="genus" reg="Marlimorimia">M.</tp:taxon-name-part><tp:taxon-name-part taxon-name-part-type="species" reg="bahiana">bahiana</tp:taxon-name-part></tp:taxon-name></italic> and <italic><tp:taxon-name><tp:taxon-name-part taxon-name-part-type="genus" reg="Marlimorimia">M.</tp:taxon-name-part><tp:taxon-name-part taxon-name-part-type="species" reg="warmingii">warmingii</tp:taxon-name-part></tp:taxon-name></italic>), valves coriaceous, thin or thick. <italic>Seeds</italic> flat compressed with a coriaceous testa, presenting a narrow or somewhat wider marginal wing, pleurogram lacking; embryo with a developed, multifid plumule (unknown in <italic><tp:taxon-name><tp:taxon-name-part taxon-name-part-type="genus" reg="Marlimorimia">M.</tp:taxon-name-part><tp:taxon-name-part taxon-name-part-type="species" reg="colombiana">colombiana</tp:taxon-name-part></tp:taxon-name></italic> and <italic><tp:taxon-name><tp:taxon-name-part taxon-name-part-type="genus" reg="Marlimorimia">M.</tp:taxon-name-part><tp:taxon-name-part taxon-name-part-type="species" reg="pittieri">pittieri</tp:taxon-name-part></tp:taxon-name></italic>). <italic>Seedlings</italic> with pinnate or bipinnate eophylls (unknown in <italic><tp:taxon-name><tp:taxon-name-part taxon-name-part-type="genus" reg="Marlimorimia">M.</tp:taxon-name-part><tp:taxon-name-part taxon-name-part-type="species" reg="bahiana">bahiana</tp:taxon-name-part></tp:taxon-name></italic>, <italic><tp:taxon-name><tp:taxon-name-part taxon-name-part-type="genus" reg="Marlimorimia">M.</tp:taxon-name-part><tp:taxon-name-part taxon-name-part-type="species" reg="colombiana">colombiana</tp:taxon-name-part></tp:taxon-name></italic> and <italic><tp:taxon-name><tp:taxon-name-part taxon-name-part-type="genus" reg="Marlimorimia">M.</tp:taxon-name-part><tp:taxon-name-part taxon-name-part-type="species" reg="pittieri">pittieri</tp:taxon-name-part></tp:taxon-name></italic>).</p></tp:treatment-sec><tp:treatment-sec sec-type="distribution" id="SECID0EHYDI"><title>Distribution.</title><p><italic><tp:taxon-name><tp:taxon-name-part taxon-name-part-type="genus" reg="Marlimorimia">Marlimorimia</tp:taxon-name-part></tp:taxon-name></italic> comprises six species with a bicentric distribution in the two main areas of tropical humid forests in South America. Three species occur in eastern Brazil, two of which are restricted to the Atlantic wet forests (<italic><tp:taxon-name><tp:taxon-name-part taxon-name-part-type="genus" reg="Marlimorima">Marlimorima</tp:taxon-name-part><tp:taxon-name-part taxon-name-part-type="species" reg="bahiana">bahiana</tp:taxon-name-part></tp:taxon-name></italic> and <italic><tp:taxon-name><tp:taxon-name-part taxon-name-part-type="genus" reg="Marlimorimia">M.</tp:taxon-name-part><tp:taxon-name-part taxon-name-part-type="species" reg="warmingii">warmingii</tp:taxon-name-part></tp:taxon-name></italic>) and <italic><tp:taxon-name><tp:taxon-name-part taxon-name-part-type="genus" reg="Marlimorimia">M.</tp:taxon-name-part><tp:taxon-name-part taxon-name-part-type="species" reg="contorta">contorta</tp:taxon-name-part></tp:taxon-name></italic>, which extends to inland semi-deciduous forests. The three other species are distributed in northern South America. <italic><tp:taxon-name><tp:taxon-name-part taxon-name-part-type="genus" reg="Marlimorimia">Marlimorimia</tp:taxon-name-part><tp:taxon-name-part taxon-name-part-type="species" reg="psilostachya">psilostachya</tp:taxon-name-part></tp:taxon-name></italic> is widely distributed across Amazonia, sparsely extending to Central America (Costa Rica) and <italic><tp:taxon-name><tp:taxon-name-part taxon-name-part-type="genus" reg="Marlimorimia">M.</tp:taxon-name-part><tp:taxon-name-part taxon-name-part-type="species" reg="colombiana">colombiana</tp:taxon-name-part></tp:taxon-name></italic> and <italic><tp:taxon-name><tp:taxon-name-part taxon-name-part-type="genus" reg="Marlimorimia">M.</tp:taxon-name-part><tp:taxon-name-part taxon-name-part-type="species" reg="pittieri">pittieri</tp:taxon-name-part></tp:taxon-name></italic> have restricted ranges in Colombia and Venezuela, respectively.</p></tp:treatment-sec><tp:treatment-sec sec-type="etymology" id="SECID0EW1DI"><title>Etymology.</title><p>The genus <italic><tp:taxon-name><tp:taxon-name-part taxon-name-part-type="genus" reg="Marlimorimia">Marlimorimia</tp:taxon-name-part></tp:taxon-name></italic> is named in honour of Dr. Marli Pires Morim, taxonomist at the Rio de Janeiro Botanical Garden, for her outstanding contribution to our knowledge of the diversity and taxonomy of Brazilian mimosoid legumes.</p></tp:treatment-sec><tp:treatment-sec sec-type="notes" id="SECID0ED2DI"><title>Notes.</title><p>The new genus <italic><tp:taxon-name><tp:taxon-name-part taxon-name-part-type="genus" reg="Marlimorimia">Marlimorimia</tp:taxon-name-part></tp:taxon-name></italic> is proposed to accommodate a monophyletic group of species, previously classified in <italic><tp:taxon-name><tp:taxon-name-part taxon-name-part-type="genus" reg="Pseudopiptadenia">Pseudopiptadenia</tp:taxon-name-part></tp:taxon-name></italic> (sensu <xref ref-type="bibr" rid="B16">Lewis and Lima 1991</xref>; <xref ref-type="bibr" rid="B21">Luckow 2005</xref>), but which could not retain the genus name, because its type species is now included in <italic><tp:taxon-name><tp:taxon-name-part taxon-name-part-type="genus" reg="Pityrocarpa">Pityrocarpa</tp:taxon-name-part></tp:taxon-name></italic>.</p><p>Besides the molecular phylogenetic evidence, morphology also supports recognition of <italic><tp:taxon-name><tp:taxon-name-part taxon-name-part-type="genus" reg="Marlimorimia">Marlimorimia</tp:taxon-name-part></tp:taxon-name></italic> as distinct from <italic><tp:taxon-name><tp:taxon-name-part taxon-name-part-type="genus" reg="Pityrocarpa">Pityrocarpa</tp:taxon-name-part></tp:taxon-name></italic>. <italic><tp:taxon-name><tp:taxon-name-part taxon-name-part-type="genus" reg="Marlimorimia">Marlimorimia</tp:taxon-name-part></tp:taxon-name></italic> brings together most of the species formerly placed in <italic><tp:taxon-name><tp:taxon-name-part taxon-name-part-type="genus" reg="Pseudopiptadenia">Pseudopiptadenia</tp:taxon-name-part></tp:taxon-name></italic> which have multipinnate leaves, small oblong to linear leaflets and fruits with straight (or shallowly sinuous) margins. <italic><tp:taxon-name><tp:taxon-name-part taxon-name-part-type="genus" reg="Marlimorimia">Marlimorimia</tp:taxon-name-part><tp:taxon-name-part taxon-name-part-type="species" reg="bahiana">bahiana</tp:taxon-name-part></tp:taxon-name></italic> and <italic><tp:taxon-name><tp:taxon-name-part taxon-name-part-type="genus" reg="Marlimorimia">M.</tp:taxon-name-part><tp:taxon-name-part taxon-name-part-type="species" reg="colombiana">colombiana</tp:taxon-name-part></tp:taxon-name></italic>, however, have leaves with few pinnae and rhomboid leaflets.</p><p>Species of <italic><tp:taxon-name><tp:taxon-name-part taxon-name-part-type="genus" reg="Marlimorimia">Marlimorimia</tp:taxon-name-part></tp:taxon-name></italic> have more complex inflorescences than those of <italic><tp:taxon-name><tp:taxon-name-part taxon-name-part-type="genus" reg="Pityrocarpa">Pityrocarpa</tp:taxon-name-part></tp:taxon-name></italic>. While the spikes of <italic><tp:taxon-name><tp:taxon-name-part taxon-name-part-type="genus" reg="Pityrocarpa">Pityrocarpa</tp:taxon-name-part></tp:taxon-name></italic> are solitary in the axils of coevally developing leaves, <italic><tp:taxon-name><tp:taxon-name-part taxon-name-part-type="genus" reg="Marlimorimia">Marlimorimia</tp:taxon-name-part></tp:taxon-name></italic> species have spikes in fascicles of 2–3, which are arranged in terminal efoliate pseudoracemes or clustered on nodes below mature leaves (Fig. <xref ref-type="fig" rid="F3">3</xref>). Sometimes, as leaves expand, <italic><tp:taxon-name><tp:taxon-name-part taxon-name-part-type="genus" reg="Marlimorimia">Marlimorimia</tp:taxon-name-part></tp:taxon-name></italic> synflorescences may resemble those of <italic><tp:taxon-name><tp:taxon-name-part taxon-name-part-type="genus" reg="Pityrocarpa">Pityrocarpa</tp:taxon-name-part></tp:taxon-name></italic> and <italic><tp:taxon-name><tp:taxon-name-part taxon-name-part-type="genus" reg="Parapiptadenia">Parapiptadenia</tp:taxon-name-part></tp:taxon-name></italic> (e.g. particular specimens of <italic><tp:taxon-name><tp:taxon-name-part taxon-name-part-type="genus" reg="Marlimorimia">M.</tp:taxon-name-part><tp:taxon-name-part taxon-name-part-type="species" reg="contorta">contorta</tp:taxon-name-part></tp:taxon-name></italic> such as <italic>Hatschbach 50149</italic> [NY]). Nonetheless, flowers of <italic><tp:taxon-name><tp:taxon-name-part taxon-name-part-type="genus" reg="Marlimorimia">Marlimorimia</tp:taxon-name-part></tp:taxon-name></italic> have pubescent petals united into a gamopetalous corolla (vs. free glabrous petals in the majority of <italic><tp:taxon-name><tp:taxon-name-part taxon-name-part-type="genus" reg="Pityrocarpa">Pityrocarpa</tp:taxon-name-part></tp:taxon-name></italic> species).</p><p>Two types of fruits are found in <italic><tp:taxon-name><tp:taxon-name-part taxon-name-part-type="genus" reg="Marlimorimia">Marlimorimia</tp:taxon-name-part></tp:taxon-name></italic> (Fig. <xref ref-type="fig" rid="F5">5</xref>). Some species have long linear fruits, frequently curved or longitudinally twisted with straight margins (<italic><tp:taxon-name><tp:taxon-name-part taxon-name-part-type="genus" reg="Marlimorimia">M.</tp:taxon-name-part><tp:taxon-name-part taxon-name-part-type="species" reg="colombiana">colombiana</tp:taxon-name-part></tp:taxon-name></italic>, <italic><tp:taxon-name><tp:taxon-name-part taxon-name-part-type="genus" reg="Marlimorimia">M.</tp:taxon-name-part><tp:taxon-name-part taxon-name-part-type="species" reg="contorta">contorta</tp:taxon-name-part></tp:taxon-name></italic>, <italic><tp:taxon-name><tp:taxon-name-part taxon-name-part-type="genus" reg="Marlimorimia">M.</tp:taxon-name-part><tp:taxon-name-part taxon-name-part-type="species" reg="pittieri">pittieri</tp:taxon-name-part></tp:taxon-name></italic> and <italic><tp:taxon-name><tp:taxon-name-part taxon-name-part-type="genus" reg="Marlimorimia">M.</tp:taxon-name-part><tp:taxon-name-part taxon-name-part-type="species" reg="psilostachya">psilostachya</tp:taxon-name-part></tp:taxon-name></italic>), while <italic><tp:taxon-name><tp:taxon-name-part taxon-name-part-type="genus" reg="Marlimorimia">M.</tp:taxon-name-part><tp:taxon-name-part taxon-name-part-type="species" reg="bahiana">bahiana</tp:taxon-name-part></tp:taxon-name></italic> and <italic><tp:taxon-name><tp:taxon-name-part taxon-name-part-type="genus" reg="Marlimorimia">M.</tp:taxon-name-part><tp:taxon-name-part taxon-name-part-type="species" reg="warmingii">warmingii</tp:taxon-name-part></tp:taxon-name></italic> have oblong fruits with shallowly sinuous margins. The valves of the fruits are woody, although usually thin, becoming thicker and harder in <italic><tp:taxon-name><tp:taxon-name-part taxon-name-part-type="genus" reg="Marlimorimia">M.</tp:taxon-name-part><tp:taxon-name-part taxon-name-part-type="species" reg="warmingii">warmingii</tp:taxon-name-part></tp:taxon-name></italic>.</p><fig id="F5" position="float" orientation="portrait"><object-id xmlns:xlink="http://www.w3.org/1999/xlink" content-type="doi" xlink:type="simple">10.3897/phytokeys.205.82275.figure5</object-id><object-id xmlns:xlink="http://www.w3.org/1999/xlink" content-type="arpha" xlink:type="simple">5E7440BD-C168-5B46-84CB-9142E00B388C</object-id><label>Figure 5.</label><caption><p>Fruits of <italic><tp:taxon-name><tp:taxon-name-part taxon-name-part-type="genus" reg="Marlimorimia">Marlimorimia</tp:taxon-name-part></tp:taxon-name></italic> species <bold>A</bold><italic><tp:taxon-name><tp:taxon-name-part taxon-name-part-type="genus" reg="Marlimorimia">Marlimorimia</tp:taxon-name-part><tp:taxon-name-part taxon-name-part-type="species" reg="bahiana">bahiana</tp:taxon-name-part></tp:taxon-name></italic> (from <italic>Amorim 1009</italic>, NY) <bold>B</bold><italic><tp:taxon-name><tp:taxon-name-part taxon-name-part-type="genus" reg="Marlimorimia">Marlimorimia</tp:taxon-name-part><tp:taxon-name-part taxon-name-part-type="species" reg="colombiana">colombiana</tp:taxon-name-part></tp:taxon-name></italic> (from <italic>Killip 16268</italic>, NY) <bold>C</bold><italic><tp:taxon-name><tp:taxon-name-part taxon-name-part-type="genus" reg="Marlimorimia">Marlimorimia</tp:taxon-name-part><tp:taxon-name-part taxon-name-part-type="species" reg="contorta">contorta</tp:taxon-name-part></tp:taxon-name></italic> (from <italic>Gomes 257</italic>, NY) <bold>D</bold><italic><tp:taxon-name><tp:taxon-name-part taxon-name-part-type="genus" reg="Marlimorimia">Marlimorimia</tp:taxon-name-part><tp:taxon-name-part taxon-name-part-type="species" reg="pittieri">pittieri</tp:taxon-name-part></tp:taxon-name></italic> (from <italic>Guevara 1264</italic>, F) <bold>E</bold><italic><tp:taxon-name><tp:taxon-name-part taxon-name-part-type="genus" reg="Marlimorimia">Marlimorimia</tp:taxon-name-part><tp:taxon-name-part taxon-name-part-type="species" reg="psilostachya">psilostachya</tp:taxon-name-part></tp:taxon-name></italic> (from <italic>Rabelo 2753</italic>, NY) <bold>F</bold><italic><tp:taxon-name><tp:taxon-name-part taxon-name-part-type="genus" reg="Marlimorimia">Marlimorimia</tp:taxon-name-part><tp:taxon-name-part taxon-name-part-type="species" reg="warmingii">warmingii</tp:taxon-name-part></tp:taxon-name></italic> (from <italic>Nunes et al. 2</italic>, NY).</p></caption><graphic xmlns:xlink="http://www.w3.org/1999/xlink" xlink:href="phytokeys-205-239_article-82275__-g005.jpg" position="float" orientation="portrait" xlink:type="simple" id="oo_732770.jpg"><uri content-type="original_file" xlink:type="simple">https://binary.pensoft.net/fig/732770</uri></graphic></fig><p>The seeds of <italic><tp:taxon-name><tp:taxon-name-part taxon-name-part-type="genus" reg="Marlimorimia">Marlimorimia</tp:taxon-name-part></tp:taxon-name></italic>, although superficially similar to those of most species of <italic><tp:taxon-name><tp:taxon-name-part taxon-name-part-type="genus" reg="Pityrocarpa">Pityrocarpa</tp:taxon-name-part></tp:taxon-name></italic>, have embryos with multifid plumules that result in seedlings with pinnate or bipinnate eophylls (<xref ref-type="bibr" rid="B18">Lima 1985</xref>; <xref ref-type="bibr" rid="B16">Lewis and Lima 1991</xref>).</p></tp:treatment-sec><tp:treatment-sec><!--Section generated to contain objects referenced in tp:taxon-treatment.--><fig id="F3" position="float" orientation="portrait"><object-id xmlns:xlink="http://www.w3.org/1999/xlink" content-type="doi" xlink:type="simple">10.3897/phytokeys.205.82275.figure3</object-id><object-id xmlns:xlink="http://www.w3.org/1999/xlink" content-type="arpha" xlink:type="simple">E1EA3DEF-B246-5575-9100-89EB68181066</object-id><label>Figure 3.</label><caption><p>Inflorescences of <italic><tp:taxon-name><tp:taxon-name-part taxon-name-part-type="genus" reg="Parapiptadenia">Parapiptadenia</tp:taxon-name-part></tp:taxon-name></italic>, <italic><tp:taxon-name><tp:taxon-name-part taxon-name-part-type="genus" reg="Pityrocarpa">Pityrocarpa</tp:taxon-name-part></tp:taxon-name></italic> and <italic><tp:taxon-name><tp:taxon-name-part taxon-name-part-type="genus" reg="Marlimorimia">Marlimorimia</tp:taxon-name-part></tp:taxon-name></italic><bold>A</bold><italic><tp:taxon-name><tp:taxon-name-part taxon-name-part-type="genus" reg="Parapiptadenia">Parapiptadenia</tp:taxon-name-part><tp:taxon-name-part taxon-name-part-type="species" reg="pterosperma">pterosperma</tp:taxon-name-part></tp:taxon-name></italic> (Benth.) Brenan showing reddish inflorescences in the axils of coeval leaves <bold>B</bold><italic><tp:taxon-name><tp:taxon-name-part taxon-name-part-type="genus" reg="Parapiptadenia">Pa.</tp:taxon-name-part><tp:taxon-name-part taxon-name-part-type="species" reg="rigida">rigida</tp:taxon-name-part></tp:taxon-name></italic> (Benth.) Brenan showing yellowish inflorescences and fruits with valves plicate above the seeds <bold>C</bold><italic><tp:taxon-name><tp:taxon-name-part taxon-name-part-type="genus" reg="Pityrocarpa">Pityrocarpa</tp:taxon-name-part><tp:taxon-name-part taxon-name-part-type="species" reg="brenanii">brenanii</tp:taxon-name-part></tp:taxon-name></italic> showing whitish, solitary spikes in the axils of coeval leaves <bold>D</bold><italic><tp:taxon-name><tp:taxon-name-part taxon-name-part-type="genus" reg="Pityrocarpa">Pi.</tp:taxon-name-part><tp:taxon-name-part taxon-name-part-type="species" reg="moniliformis">moniliformis</tp:taxon-name-part></tp:taxon-name></italic> showing yellowish, solitary spikes in the axil of a coeval leaf <bold>E</bold><italic><tp:taxon-name><tp:taxon-name-part taxon-name-part-type="genus" reg="Marlimorimia">Marlimorimia</tp:taxon-name-part><tp:taxon-name-part taxon-name-part-type="species" reg="bahiana">bahiana</tp:taxon-name-part></tp:taxon-name></italic> (G.P. Lewis &amp; M.P. Lima) L.P. Queiroz &amp; L.M. Borges, showing whitish spikes clustered in efoliate terminal pseudoracemes <bold>F</bold><italic><tp:taxon-name><tp:taxon-name-part taxon-name-part-type="genus" reg="Marlimorimia">Marlimorimia</tp:taxon-name-part></tp:taxon-name></italic>sp. showing yellowish spikes clustered in efoliate terminal pseudoracemes (Photos: <bold>A</bold> PG Ribeiro; <bold>B</bold> RT de Queiroz <bold>C–E</bold> LP Queiroz; <bold>F</bold> G Siqueira).</p></caption><graphic xmlns:xlink="http://www.w3.org/1999/xlink" xlink:href="phytokeys-205-239_article-82275__-g003.jpg" position="float" orientation="portrait" xlink:type="simple" id="oo_732768.jpg"><uri content-type="original_file" xlink:type="simple">https://binary.pensoft.net/fig/732768</uri></graphic></fig></tp:treatment-sec><ref-list><ref id="B16"><mixed-citation xmlns:xlink="http://www.w3.org/1999/xlink" xlink:type="simple"><person-group><name name-style="western"><surname>Lewis</surname><given-names>GP</given-names></name><name name-style="western"><surname>Lima</surname><given-names>MPM</given-names></name></person-group> (<year>1991</year>) <article-title><italic><tp:taxon-name><tp:taxon-name-part taxon-name-part-type="genus">Pseudopiptadenia</tp:taxon-name-part></tp:taxon-name></italic> Rauschert no Brasil (<tp:taxon-name><tp:taxon-name-part taxon-name-part-type="family">Leguminosae</tp:taxon-name-part></tp:taxon-name>-<tp:taxon-name><tp:taxon-name-part taxon-name-part-type="subfamily">Mimosoideae</tp:taxon-name-part></tp:taxon-name>).</article-title><source>Arquivos do Jardim Botânico do Rio de Janeiro</source><volume>30</volume>: <fpage>43</fpage>–<lpage>67</lpage>.</mixed-citation></ref><ref id="B21"><mixed-citation xmlns:xlink="http://www.w3.org/1999/xlink" xlink:type="simple"><person-group><name name-style="western"><surname>Luckow</surname><given-names>M</given-names></name></person-group> (<year>2005</year>) <article-title>Tribe <tp:taxon-name><tp:taxon-name-part taxon-name-part-type="tribe">Mimoseae</tp:taxon-name-part></tp:taxon-name>.</article-title> In: <person-group><name name-style="western"><surname>Lewis</surname><given-names>GP</given-names></name><name name-style="western"><surname>Schrire</surname><given-names>B</given-names></name><name name-style="western"><surname>Mackinder</surname><given-names>B</given-names></name><name name-style="western"><surname>Lock</surname><given-names>M</given-names></name></person-group> (<role>Eds</role>) <issue-title>Legumes of the World.</issue-title><source>Royal Botanic Gardens, Kew</source>, <fpage>163</fpage>–<lpage>183</lpage>.</mixed-citation></ref><ref id="B18"><mixed-citation xmlns:xlink="http://www.w3.org/1999/xlink" xlink:type="simple"><person-group><name name-style="western"><surname>Lima</surname><given-names>MPM</given-names></name></person-group> (<year>1985</year>) <article-title>Morfologia dos frutos e sementes dos gêneros da tribo <tp:taxon-name><tp:taxon-name-part taxon-name-part-type="tribe">Mimoseae</tp:taxon-name-part></tp:taxon-name> (<tp:taxon-name><tp:taxon-name-part taxon-name-part-type="family">Leguminosae</tp:taxon-name-part></tp:taxon-name>-<tp:taxon-name><tp:taxon-name-part taxon-name-part-type="subfamily">Mimosoideae</tp:taxon-name-part></tp:taxon-name>) aplicada à sistemática.</article-title><source>Rodriguésia</source><volume>37</volume>(<issue>62</issue>): <fpage>53</fpage>–<lpage>78</lpage>. <ext-link xlink:href="10.1590/2175-78601985376206" ext-link-type="doi" xlink:type="simple">https://doi.org/10.1590/2175-78601985376206</ext-link></mixed-citation></ref></ref-list></tp:taxon-treatment>
