# Supplementary material for: ﻿Misleading fruits: The non-monophyly of Pseudopiptadenia and Pityrocarpa supports generic re-circumscriptions and a new genus within mimosoid legumes
Source: PhytoKeys. 2022 Aug 22;205:239–59. doi: 10.3897/phytokeys.205.82275 (PMC9849003; doi:10.3897/phytokeys.205.82275)
Supplement: XML Treatment for Marlimorimia pittieri [file phytokeys.205.82275-treatment14.xml]

<!DOCTYPE tp:taxon-treatment
  PUBLIC "-//TaxonX//DTD Taxonomic Treatment Publishing DTD v0 20100105//EN" "tax-treatment-NSO.dtd">
<tp:taxon-treatment xmlns:tp="http://www.plazi.org/taxpub"><tp:treatment-meta><kwd-group><label>Taxon classification</label><kwd>
                <named-content content-type="kingdom">Plantae</named-content>
              </kwd><kwd>
                <named-content content-type="order">Fabales</named-content>
              </kwd><kwd>
                <named-content content-type="family">Fabaceae</named-content>
              </kwd></kwd-group><mixed-citation publication-type="journal"><person-group><name><surname>Borges</surname><given-names>Leonardo M.</given-names></name><name><surname>Inglis</surname><given-names>Peter W.</given-names></name><name><surname>Simon</surname><given-names>Marcelo F.</given-names></name><name><surname>Ribeiro</surname><given-names>Pétala Gomes</given-names></name><name><surname>de Queiroz</surname><given-names>Luciano P.</given-names></name></person-group><article-title>﻿Misleading fruits: The non-monophyly of <italic><tp:taxon-name><tp:taxon-name-part taxon-name-part-type="genus" reg="Pseudopiptadenia">Pseudopiptadenia</tp:taxon-name-part></tp:taxon-name></italic> and <italic><tp:taxon-name><tp:taxon-name-part taxon-name-part-type="genus" reg="Pityrocarpa">Pityrocarpa</tp:taxon-name-part></tp:taxon-name></italic> supports generic re-circumscriptions and a new genus within mimosoid legumes</article-title><source>PhytoKeys</source><day>22</day><month>08</month><year>2022</year><volume>205</volume><fpage>239</fpage><lpage>259</lpage><pub-id pub-id-type="doi">10.3897/phytokeys.205.82275</pub-id></mixed-citation></tp:treatment-meta><tp:nomenclature><label>﻿2.4.</label><tp:taxon-name>
              <object-id xmlns:xlink="http://www.w3.org/1999/xlink" content-type="arpha" xlink:type="simple">3DDCBBBD-D7DA-52ED-B95F-4AFEBE689F6E</object-id>
              <tp:taxon-name-part taxon-name-part-type="genus" reg="Marlimorimia">Marlimorimia</tp:taxon-name-part>
              <tp:taxon-name-part taxon-name-part-type="species" reg="pittieri">pittieri</tp:taxon-name-part>
              <object-id xmlns:xlink="http://www.w3.org/1999/xlink" content-type="ipni" xlink:type="simple">urn:lsid:ipni.org:names:77303789-1</object-id>
            </tp:taxon-name><tp:taxon-authority>(Harms) L.P. Queiroz &amp; L.M. Borges</tp:taxon-authority><tp:taxon-status xmlns:xlink="http://www.w3.org/1999/xlink" xlink:type="simple">comb. nov.</tp:taxon-status><tp:nomenclature-citation-list><tp:nomenclature-citation><tp:taxon-name>
                  <tp:taxon-name-part taxon-name-part-type="genus" reg="Piptadenia">Piptadenia</tp:taxon-name-part>
                  <tp:taxon-name-part taxon-name-part-type="species" reg="similis">similis</tp:taxon-name-part>
                </tp:taxon-name><comment>Britton &amp; Killip, Ann. New York Acad. Sci. 35(3): 156. 1936. Holotype Colombia, Barranquilla, <italic>Elias 263</italic> (US).</comment></tp:nomenclature-citation><tp:nomenclature-citation><tp:taxon-name>
                  <tp:taxon-name-part taxon-name-part-type="genus" reg="Pseudopiptadenia">Pseudopiptadenia</tp:taxon-name-part>
                  <tp:taxon-name-part taxon-name-part-type="species" reg="pittieri">pittieri</tp:taxon-name-part>
                </tp:taxon-name><comment>(Harms) G.P. Lewis, Kew Bull. 46(1): 118. 1991.</comment></tp:nomenclature-citation></tp:nomenclature-citation-list></tp:nomenclature><tp:treatment-sec sec-type="Basionym" id="SECID0E1SAK"><title>Basionym.</title><p><italic><tp:taxon-name><tp:taxon-name-part taxon-name-part-type="genus" reg="Piptadenia">Piptadenia</tp:taxon-name-part><tp:taxon-name-part taxon-name-part-type="species" reg="pittieri">pittieri</tp:taxon-name-part></tp:taxon-name></italic> Harms, Notizbl. Bot. Gart. Berlin-Dahlem 8(71): 51–52. 1921.</p></tp:treatment-sec><tp:treatment-sec sec-type="material" id="SECID0ELTAK"><title>Type.</title><p>Venezuela, Carabobo, <italic>Pittier 8859</italic> (lectotype US 00001013, designated here; isolectotypes GH 00064052, NY 00003236).</p></tp:treatment-sec><tp:treatment-sec sec-type="notes" id="SECID0ETTAK"><title>Notes.</title><p>Although <italic><tp:taxon-name><tp:taxon-name-part taxon-name-part-type="genus" reg="Pseudopiptadenia">Pseudopiptadenia</tp:taxon-name-part><tp:taxon-name-part taxon-name-part-type="species" reg="pittieri">pittieri</tp:taxon-name-part></tp:taxon-name></italic> was not included in the phylogenetic analyses, the presence of extrafloral nectaries at the base of the petiole, spikes arranged in pseudoracemes and fruits with straight margins support its transfer to <italic><tp:taxon-name><tp:taxon-name-part taxon-name-part-type="genus" reg="Marlimorimia">Marlimorimia</tp:taxon-name-part></tp:taxon-name></italic>.</p></tp:treatment-sec></tp:taxon-treatment>
