# Supplementary material for: ﻿Misleading fruits: The non-monophyly of Pseudopiptadenia and Pityrocarpa supports generic re-circumscriptions and a new genus within mimosoid legumes
Source: PhytoKeys. 2022 Aug 22;205:239–59. doi: 10.3897/phytokeys.205.82275 (PMC9849003; doi:10.3897/phytokeys.205.82275)
Supplement: XML Treatment for Marlimorimia psilostachya [file phytokeys.205.82275-treatment15.xml]

<!DOCTYPE tp:taxon-treatment
  PUBLIC "-//TaxonX//DTD Taxonomic Treatment Publishing DTD v0 20100105//EN" "tax-treatment-NSO.dtd">
<tp:taxon-treatment xmlns:tp="http://www.plazi.org/taxpub"><tp:treatment-meta><kwd-group><label>Taxon classification</label><kwd>
                <named-content content-type="kingdom">Plantae</named-content>
              </kwd><kwd>
                <named-content content-type="order">Fabales</named-content>
              </kwd><kwd>
                <named-content content-type="family">Fabaceae</named-content>
              </kwd></kwd-group><mixed-citation publication-type="journal"><person-group><name><surname>Borges</surname><given-names>Leonardo M.</given-names></name><name><surname>Inglis</surname><given-names>Peter W.</given-names></name><name><surname>Simon</surname><given-names>Marcelo F.</given-names></name><name><surname>Ribeiro</surname><given-names>Pétala Gomes</given-names></name><name><surname>de Queiroz</surname><given-names>Luciano P.</given-names></name></person-group><article-title>﻿Misleading fruits: The non-monophyly of <italic><tp:taxon-name><tp:taxon-name-part taxon-name-part-type="genus" reg="Pseudopiptadenia">Pseudopiptadenia</tp:taxon-name-part></tp:taxon-name></italic> and <italic><tp:taxon-name><tp:taxon-name-part taxon-name-part-type="genus" reg="Pityrocarpa">Pityrocarpa</tp:taxon-name-part></tp:taxon-name></italic> supports generic re-circumscriptions and a new genus within mimosoid legumes</article-title><source>PhytoKeys</source><day>22</day><month>08</month><year>2022</year><volume>205</volume><fpage>239</fpage><lpage>259</lpage><pub-id pub-id-type="doi">10.3897/phytokeys.205.82275</pub-id></mixed-citation></tp:treatment-meta><tp:nomenclature><label>﻿2.5.</label><tp:taxon-name>
              <object-id xmlns:xlink="http://www.w3.org/1999/xlink" content-type="arpha" xlink:type="simple">0BC8F15B-7E3A-52FC-95E6-D5457BA68FAE</object-id>
              <tp:taxon-name-part taxon-name-part-type="genus" reg="Marlimorimia">Marlimorimia</tp:taxon-name-part>
              <tp:taxon-name-part taxon-name-part-type="species" reg="psilostachya">psilostachya</tp:taxon-name-part>
              <object-id xmlns:xlink="http://www.w3.org/1999/xlink" content-type="ipni" xlink:type="simple">urn:lsid:ipni.org:names:77303790-1</object-id>
            </tp:taxon-name><tp:taxon-authority>(DC.) L.P. Queiroz &amp; Marc.F. Simon</tp:taxon-authority><tp:taxon-status xmlns:xlink="http://www.w3.org/1999/xlink" xlink:type="simple">comb. nov.</tp:taxon-status><tp:nomenclature-citation-list><tp:nomenclature-citation><tp:taxon-name>
                  <tp:taxon-name-part taxon-name-part-type="genus" reg="Piptadenia">Piptadenia</tp:taxon-name-part>
                  <tp:taxon-name-part taxon-name-part-type="species" reg="psilostachya">psilostachya</tp:taxon-name-part>
                </tp:taxon-name><comment>(DC.) Benth., J. Bot. (Hooker) 4: 336. 1842.</comment></tp:nomenclature-citation><tp:nomenclature-citation><tp:taxon-name>
                  <tp:taxon-name-part taxon-name-part-type="genus" reg="Piptadenia">Piptadenia</tp:taxon-name-part>
                  <tp:taxon-name-part taxon-name-part-type="species" reg="suaveolens">suaveolens</tp:taxon-name-part>
                </tp:taxon-name><comment>Miq., Linnaea 18: 589–590. 1845. Type Surinam, Bergendaal, <italic>Focke 936</italic> (holotype U).</comment></tp:nomenclature-citation><tp:nomenclature-citation><tp:taxon-name>
                  <tp:taxon-name-part taxon-name-part-type="genus" reg="Newtonia">Newtonia</tp:taxon-name-part>
                  <tp:taxon-name-part taxon-name-part-type="species" reg="psilostachya">psilostachya</tp:taxon-name-part>
                </tp:taxon-name><comment>(DC.) Brenan, Kew. Bull. 10 (2): 182. 1955.</comment></tp:nomenclature-citation><tp:nomenclature-citation><tp:taxon-name>
                  <tp:taxon-name-part taxon-name-part-type="genus" reg="Newtonia">Newtonia</tp:taxon-name-part>
                  <tp:taxon-name-part taxon-name-part-type="species" reg="suaveolens">suaveolens</tp:taxon-name-part>
                </tp:taxon-name><comment>(Miq.) Brenan, Kew. Bull. 10 (2): 182. 1955.</comment></tp:nomenclature-citation><tp:nomenclature-citation><tp:taxon-name>
                  <tp:taxon-name-part taxon-name-part-type="genus" reg="Pseudopiptadenia">Pseudopiptadenia</tp:taxon-name-part>
                  <tp:taxon-name-part taxon-name-part-type="species" reg="psilostachya">psilostachya</tp:taxon-name-part>
                </tp:taxon-name><comment>(DC.) G.P. Lewis &amp; M.P. Lima, Arch. Jard. Bot. Rio de Janeiro 30: 55. 1991.</comment></tp:nomenclature-citation><tp:nomenclature-citation><tp:taxon-name>
                  <tp:taxon-name-part taxon-name-part-type="genus" reg="Pseudopiptadenia">Pseudopiptadenia</tp:taxon-name-part>
                  <tp:taxon-name-part taxon-name-part-type="species" reg="suaveolens">suaveolens</tp:taxon-name-part>
                </tp:taxon-name><comment>(Miq.) J.W. Grimes, Brittonia 45(1): 27. 1993.</comment></tp:nomenclature-citation></tp:nomenclature-citation-list></tp:nomenclature><tp:treatment-sec sec-type="Basionym" id="SECID0EAYAK"><title>Basionym.</title><p><italic><tp:taxon-name><tp:taxon-name-part taxon-name-part-type="genus" reg="Acacia">Acacia</tp:taxon-name-part><tp:taxon-name-part taxon-name-part-type="species" reg="psilostachya">psilostachya</tp:taxon-name-part></tp:taxon-name></italic> DC., Prodr. 2: 457. 1825.</p></tp:treatment-sec><tp:treatment-sec sec-type="material" id="SECID0ERYAK"><title>Type.</title><p>French Guiana, Cayenne, <italic>Martin 2</italic> (lectotype K 000504699, designated by Lewis &amp; Lima 1991; isolectotype P 02930999).</p></tp:treatment-sec><tp:treatment-sec sec-type="notes" id="SECID0EZYAK"><title>Notes.</title><p>Contrary to <xref ref-type="bibr" rid="B6">Grimes (1993)</xref>, who recognised <italic><tp:taxon-name><tp:taxon-name-part taxon-name-part-type="genus" reg="Pseudopiptadenia">Pseudopiptadenia</tp:taxon-name-part><tp:taxon-name-part taxon-name-part-type="species" reg="psilostachya">psilostachya</tp:taxon-name-part></tp:taxon-name></italic> and <italic><tp:taxon-name><tp:taxon-name-part taxon-name-part-type="genus" reg="Pseudopiptadenia">Ps.</tp:taxon-name-part><tp:taxon-name-part taxon-name-part-type="species" reg="suaveolens">suaveolens</tp:taxon-name-part></tp:taxon-name></italic> as distinct species, we agree with <xref ref-type="bibr" rid="B16">Lewis and Lima (1991)</xref> on the synonymisation of <italic><tp:taxon-name><tp:taxon-name-part taxon-name-part-type="genus" reg="Pseudopiptadenia">Ps.</tp:taxon-name-part><tp:taxon-name-part taxon-name-part-type="species" reg="suaveolens">suaveolens</tp:taxon-name-part></tp:taxon-name></italic> under <italic><tp:taxon-name><tp:taxon-name-part taxon-name-part-type="genus" reg="Marlimorimia">M.</tp:taxon-name-part><tp:taxon-name-part taxon-name-part-type="species" reg="psilostachya">psilostachya</tp:taxon-name-part></tp:taxon-name></italic>. These plants grow sympatrically and the traits used by <xref ref-type="bibr" rid="B6">Grimes (1993)</xref> to support recognition of two species are too variable to be diagnostic.</p></tp:treatment-sec><ref-list><ref id="B6"><mixed-citation xmlns:xlink="http://www.w3.org/1999/xlink" xlink:type="simple"><person-group><name name-style="western"><surname>Grimes</surname><given-names>JW</given-names></name></person-group> (<year>1993</year>) <article-title><italic><tp:taxon-name><tp:taxon-name-part taxon-name-part-type="genus">Calliandra</tp:taxon-name-part><tp:taxon-name-part taxon-name-part-type="species">anthoniae</tp:taxon-name-part></tp:taxon-name></italic> (<tp:taxon-name><tp:taxon-name-part taxon-name-part-type="family">Leguminosae</tp:taxon-name-part></tp:taxon-name>, <tp:taxon-name><tp:taxon-name-part taxon-name-part-type="subfamily">Mimosoideae</tp:taxon-name-part></tp:taxon-name>, Ingeae), a new species, and a new combination in <italic><tp:taxon-name><tp:taxon-name-part taxon-name-part-type="genus">Pseudopiptadenia</tp:taxon-name-part></tp:taxon-name></italic> Rauschert (<tp:taxon-name><tp:taxon-name-part taxon-name-part-type="family">Leguminosae</tp:taxon-name-part></tp:taxon-name>, <tp:taxon-name><tp:taxon-name-part taxon-name-part-type="family">Mimosoidae</tp:taxon-name-part></tp:taxon-name>, <tp:taxon-name><tp:taxon-name-part taxon-name-part-type="tribe">Mimoseae</tp:taxon-name-part></tp:taxon-name>).</article-title><source>Brittonia</source><volume>45</volume>(<issue>1</issue>): <fpage>25</fpage>–<lpage>27</lpage>. <ext-link xlink:href="10.2307/2806854" ext-link-type="doi" xlink:type="simple">https://doi.org/10.2307/2806854</ext-link></mixed-citation></ref><ref id="B16"><mixed-citation xmlns:xlink="http://www.w3.org/1999/xlink" xlink:type="simple"><person-group><name name-style="western"><surname>Lewis</surname><given-names>GP</given-names></name><name name-style="western"><surname>Lima</surname><given-names>MPM</given-names></name></person-group> (<year>1991</year>) <article-title><italic><tp:taxon-name><tp:taxon-name-part taxon-name-part-type="genus">Pseudopiptadenia</tp:taxon-name-part></tp:taxon-name></italic> Rauschert no Brasil (<tp:taxon-name><tp:taxon-name-part taxon-name-part-type="family">Leguminosae</tp:taxon-name-part></tp:taxon-name>-<tp:taxon-name><tp:taxon-name-part taxon-name-part-type="subfamily">Mimosoideae</tp:taxon-name-part></tp:taxon-name>).</article-title><source>Arquivos do Jardim Botânico do Rio de Janeiro</source><volume>30</volume>: <fpage>43</fpage>–<lpage>67</lpage>.</mixed-citation></ref></ref-list></tp:taxon-treatment>
