# Supplementary material for: ﻿Misleading fruits: The non-monophyly of Pseudopiptadenia and Pityrocarpa supports generic re-circumscriptions and a new genus within mimosoid legumes
Source: PhytoKeys. 2022 Aug 22;205:239–59. doi: 10.3897/phytokeys.205.82275 (PMC9849003; doi:10.3897/phytokeys.205.82275)
Supplement: XML Treatment for Marlimorimia warmingii [file phytokeys.205.82275-treatment16.xml]

<!DOCTYPE tp:taxon-treatment
  PUBLIC "-//TaxonX//DTD Taxonomic Treatment Publishing DTD v0 20100105//EN" "tax-treatment-NSO.dtd">
<tp:taxon-treatment xmlns:tp="http://www.plazi.org/taxpub"><tp:treatment-meta><kwd-group><label>Taxon classification</label><kwd>
                <named-content content-type="kingdom">Plantae</named-content>
              </kwd><kwd>
                <named-content content-type="order">Fabales</named-content>
              </kwd><kwd>
                <named-content content-type="family">Fabaceae</named-content>
              </kwd></kwd-group><mixed-citation publication-type="journal"><person-group><name><surname>Borges</surname><given-names>Leonardo M.</given-names></name><name><surname>Inglis</surname><given-names>Peter W.</given-names></name><name><surname>Simon</surname><given-names>Marcelo F.</given-names></name><name><surname>Ribeiro</surname><given-names>Pétala Gomes</given-names></name><name><surname>de Queiroz</surname><given-names>Luciano P.</given-names></name></person-group><article-title>﻿Misleading fruits: The non-monophyly of <italic><tp:taxon-name><tp:taxon-name-part taxon-name-part-type="genus" reg="Pseudopiptadenia">Pseudopiptadenia</tp:taxon-name-part></tp:taxon-name></italic> and <italic><tp:taxon-name><tp:taxon-name-part taxon-name-part-type="genus" reg="Pityrocarpa">Pityrocarpa</tp:taxon-name-part></tp:taxon-name></italic> supports generic re-circumscriptions and a new genus within mimosoid legumes</article-title><source>PhytoKeys</source><day>22</day><month>08</month><year>2022</year><volume>205</volume><fpage>239</fpage><lpage>259</lpage><pub-id pub-id-type="doi">10.3897/phytokeys.205.82275</pub-id></mixed-citation></tp:treatment-meta><tp:nomenclature><label>﻿2.6.</label><tp:taxon-name>
              <object-id xmlns:xlink="http://www.w3.org/1999/xlink" content-type="arpha" xlink:type="simple">46875E4E-9CB2-501E-A5B5-FFE74C3B3993</object-id>
              <tp:taxon-name-part taxon-name-part-type="genus" reg="Marlimorimia">Marlimorimia</tp:taxon-name-part>
              <tp:taxon-name-part taxon-name-part-type="species" reg="warmingii">warmingii</tp:taxon-name-part>
              <object-id xmlns:xlink="http://www.w3.org/1999/xlink" content-type="ipni" xlink:type="simple">urn:lsid:ipni.org:names:77303791-1</object-id>
            </tp:taxon-name><tp:taxon-authority>(Benth.) L.P. Queiroz &amp; P.G. Ribeiro</tp:taxon-authority><tp:taxon-status xmlns:xlink="http://www.w3.org/1999/xlink" xlink:type="simple">comb. nov.</tp:taxon-status><tp:nomenclature-citation-list><tp:nomenclature-citation><tp:taxon-name>
                  <tp:taxon-name-part taxon-name-part-type="genus" reg="Piptadenia">Piptadenia</tp:taxon-name-part>
                  <tp:taxon-name-part taxon-name-part-type="species" reg="glaziovii">glaziovii</tp:taxon-name-part>
                </tp:taxon-name><comment>Harms, Repert. Spec. Nov. Regni Veg. 17: 203. 1921. Type. Brasil, Rio de Janeiro, Serra da Estrela, <italic>Glaziou 8440</italic> (lectotype K, designated by <xref ref-type="bibr" rid="B16">Lewis and Lima 1991</xref>).</comment></tp:nomenclature-citation><tp:nomenclature-citation><tp:taxon-name>
                  <tp:taxon-name-part taxon-name-part-type="genus" reg="Newtonia">Newtonia</tp:taxon-name-part>
                  <tp:taxon-name-part taxon-name-part-type="species" reg="glaziovii">glaziovii</tp:taxon-name-part>
                </tp:taxon-name><comment>(Harms) Burkart ex Barth &amp; Yoneshigue, Mem. Inst. Oswaldo Cruz 64: 102. 1966.</comment></tp:nomenclature-citation><tp:nomenclature-citation><tp:taxon-name>
                  <tp:taxon-name-part taxon-name-part-type="genus" reg="Newtonia">Newtonia</tp:taxon-name-part>
                  <tp:taxon-name-part taxon-name-part-type="species" reg="warmingii">warmingii</tp:taxon-name-part>
                </tp:taxon-name><comment>(Benth.) G.P. Lewis, Legumes of Bahia p. 111. 1987.</comment></tp:nomenclature-citation><tp:nomenclature-citation><tp:taxon-name>
                  <tp:taxon-name-part taxon-name-part-type="genus" reg="Pseudopiptadenia">Pseudopiptadenia</tp:taxon-name-part>
                  <tp:taxon-name-part taxon-name-part-type="species" reg="warmingii">warmingii</tp:taxon-name-part>
                </tp:taxon-name><comment>(Benth.) G.P. Lewis &amp; M.P. Lima, Arch. Jard. Bot. Rio de Janeiro 30: 54. 1991.</comment></tp:nomenclature-citation></tp:nomenclature-citation-list></tp:nomenclature><tp:treatment-sec sec-type="Basionym" id="SECID0EY4AK"><title>Basionym.</title><p><italic><tp:taxon-name><tp:taxon-name-part taxon-name-part-type="genus" reg="Mimosa">Mimosa</tp:taxon-name-part><tp:taxon-name-part taxon-name-part-type="species" reg="warmingii">warmingii</tp:taxon-name-part></tp:taxon-name></italic> Benth., Trans. Linn. Soc. London 30(3): 413. 1875.</p></tp:treatment-sec><tp:treatment-sec sec-type="material" id="SECID0EJ5AK"><title>Type.</title><p>Brasil, Minas Gerais, Lagoa Santa, <italic>Warming s.n.</italic> (lectotype K 000504702, designated by <xref ref-type="bibr" rid="B16">Lewis and Lima 1991</xref>).</p></tp:treatment-sec><ref-list><ref id="B16"><mixed-citation xmlns:xlink="http://www.w3.org/1999/xlink" xlink:type="simple"><person-group><name name-style="western"><surname>Lewis</surname><given-names>GP</given-names></name><name name-style="western"><surname>Lima</surname><given-names>MPM</given-names></name></person-group> (<year>1991</year>) <article-title><italic><tp:taxon-name><tp:taxon-name-part taxon-name-part-type="genus">Pseudopiptadenia</tp:taxon-name-part></tp:taxon-name></italic> Rauschert no Brasil (<tp:taxon-name><tp:taxon-name-part taxon-name-part-type="family">Leguminosae</tp:taxon-name-part></tp:taxon-name>-<tp:taxon-name><tp:taxon-name-part taxon-name-part-type="subfamily">Mimosoideae</tp:taxon-name-part></tp:taxon-name>).</article-title><source>Arquivos do Jardim Botânico do Rio de Janeiro</source><volume>30</volume>: <fpage>43</fpage>–<lpage>67</lpage>.</mixed-citation></ref></ref-list></tp:taxon-treatment>
