# Supplementary material for: ﻿Misleading fruits: The non-monophyly of Pseudopiptadenia and Pityrocarpa supports generic re-circumscriptions and a new genus within mimosoid legumes
Source: PhytoKeys. 2022 Aug 22;205:239–59. doi: 10.3897/phytokeys.205.82275 (PMC9849003; doi:10.3897/phytokeys.205.82275)
Supplement: Supplementary material 1 — Voucher information and GenBank accession numbers (internal transcribed spacer-ITS sequences) for taxa used in this study [file phytokeys-205-239_article-82275__-s001.csv]

Table 1. Voucher information and GenBank accession numbers for taxa used in this study. Newly generated sequences in bold.
Taxon	Voucher	Herbarium	nrITS	matK	trnD-trnT
Inga edulis Mart.	Queiroz 13797; Pennington 13282	HUEFS; K	JX870764	AF523078	JQ417383
Lachesiodendron viridiflorum (Kunth) P.G.Ribeiro, L.P.Queiroz & Luckow	Queiroz 13090	HUEFS	MG001274	MG001286	MG001305
Microlobius foetidus (Jacq.) M.Sousa & G.Andrade	Hughes 2150	FHO	KT364047	KT364172	FJ981976
Microlobius foetidus (Jacq.) M.Sousa & G.Andrade	Macqueen 432	FHO	AF458783	AF523095	(No data)
Mimosa palmeri Rose	Simon 823	FHO	KT364059	KT364212	FJ982142
Mimosa pigra L.	Hughes 2414	FHO	KT364060	KT364213	FJ982148
Mimosa ursina Mart.	Simon 704	CEN	KT364061	KT364210	FJ982217
Parapiptadenia blanchetii (Benth.) Vaz & M.P.Lima	Queiroz 15358	HUEFS	OM575100	ON409904	ON409927
Parapiptadenia blanchetii (Benth.) Vaz & M.P.Lima	Thomas 12372	NY	OM575099	ON409905	(No data)
Parapiptadenia excelsa (Griseb.) Burkart	Hughes 2425	FHO	KT364062	KT364160	FJ982235
Parapiptadenia ilheusana G.P.Lewis	Neves 1659	RB	OM575101	KY046081	ON409928
Parapiptadenia pterosperma (Benth.) Brenan	Cardoso 2359	HUEFS	OM575102	ON409906	ON409929
Parapiptadenia pterosperma (Benth.) Brenan	Ribeiro 902	HUEFS	MG001260	ON409910	MG001292
Parapiptadenia rigida (Benth.) Brenan	Marestoni 26	HUEFS	MG001261	ON409909	(No data)
Parapiptadenia zehntneri (Harms) M.P.Lima & H.C.Lima	Cotarelli 2029	HUEFS	OM575104	ON409907	(No data)
Parapiptadenia zehntneri (Harms) M.P.Lima & H.C.Lima	Pereira-Silva 3102	CEN	KT364063	KT364063	KT364108
Parapiptadenia zehntneri (Harms) M.P.Lima & H.C.Lima	Queiroz 10974	HUEFS	OM575105	ON409908	(No data)
Parapiptadenia zehntneri (Harms) M.P.Lima & H.C.Lima	Queiroz 15692	HUEFS	OM575106	KX302341	(No data)
Piptadenia gonoacantha (Mart.) J.F.Macbr.	Simon 735	FHO	KT364065	DQ790620	FJ982238
Piptadenia stipulacea (Benth.) Ducke	Simon 702; Queiroz 3115	CEN; HUEFS	KT386296	DQ790634	FJ982239)
Pityrocarpa leucoxylon (Barneby & J.W.Grimes) Luckow & R.W.Jobson	Fernandez 2909	NY	(No data)	DQ790622	(No data)
Pityrocarpa moniliformis (Benth.) Luckow & R.W.Jobson	Melo 7518	HUEFS	(No data)	ON409911	ON409936
Pityrocarpa moniliformis (Benth.) Luckow & R.W.Jobson	Queiroz 9084	HUEFS	ON191501	ON409912	(No data)
Pityrocarpa moniliformis (Benth.) Luckow & R.W.Jobson	Way 2449	K	KT364067	KT364162	FJ982242
Pityrocarpa obliqua (Pers.) Brenan subsp. brasiliensis (G.P.Lewis) Luckow & R.W.Jobson	Queiroz 12903	HUEFS	ON191500	ON409920	(No data)
Pityrocarpa obliqua (Pers.) Brenan subsp. obliqua	Macqueen 439	FHO	KT364068	KT364206	FJ982243
Pseudopiptadenia bahiana G.P.Lewis & M.P.Lima	Melo 138	HUEFS	OM575115	ON409916	ON409930
Pseudopiptadenia bahiana G.P.Lewis & M.P.Lima	Queiroz 15381	HUEFS	MG001277	MG001290	ON409931
Pseudopiptadenia bahiana G.P.Lewis & M.P.Lima	Queiroz 15504	HUEFS	OM575114	ON409917	ON409932
Pseudopiptadenia brenanii G.P.Lewis & M.P.Lima	Borges 680	SPF	KT364069	(No data)	KT364111
Pseudopiptadenia brenanii G.P.Lewis & M.P.Lima	Cardoso 2807	HUEFS	OM575108	ON409914	ON409937
Pseudopiptadenia brenanii G.P.Lewis & M.P.Lima	Harley 56005	HUEFS	OM575109	ON409915	(No data)
Pseudopiptadenia brenanii G.P.Lewis & M.P.Lima	Queiroz 15585	HUEFS	MG001278	ON409913	ON409938
Pseudopiptadenia contorta (DC.) G.P.Lewis & M.P.Lima	Queiroz 15507	HUEFS	(No data)	KT364155	KT364113
Pseudopiptadenia contorta (DC.) G.P.Lewis & M.P.Lima	Queiroz 15582	HUEFS	MG001279	KX302348	MG001308
Pseudopiptadenia inaequalis (Benth.) Rauschert	Lima 7790	RB	OM575111	ON409921	ON409939
Pseudopiptadenia leptostachya (Benth.) Rauschert	Lima 8231	RB	OM575113	ON409922	ON409940
Pseudopiptadenia leptostachya (Benth.) Rauschert	Lima 8326	RB	OM575112	ON409923	ON409941
Pseudopiptadenia psilostachya (DC.) G.P.Lewis & M.P.Lima	Simon 1245	CEN	KT364070	KT364170	KT364114
Pseudopiptadenia schumanniana (Taub.) G.P.Lewis & M.P.Lima	Lima 7938	RB	OM575110	ON409924	ON409942
Pseudopiptadenia sp.	Neves 1675	RB	OM575116	ON409918	ON409933
Pseudopiptadenia sp.	Ribeiro 351	HUEFS	OM575117	ON409919	(No data)
Pseudopiptadenia suaveolens (Miq.) J.W.Grimes = P. psilostachya	Moacir & Clovis sn	IAN	OM575119	ON409925	ON409934
Pseudopiptadenia warmingii (Benth.) G.P.Lewis & M.P.Lima	Queiroz 12761	HUEFS	OM575118	ON409926	ON409935
Senegalia macrostachya (Rchb. ex DC.) Kyal. & Boatwr.	Miller 1322	CANB	KY688790	KY688920	(No data)
Senegalia nigrescens (Oliv.) P.J.H.Hurter	Maurin 255	JRAL	JQ265858	GQ872237	(No data)
Stryphnodendron adstringens (Mart.) Coville	Souza 29702	ESA	KT364072	KT364198	KT364116
Stryphnodendron coriaceum Benth.	Scalon 718	ESA	(No data)	KT364200	KT364120
Stryphnodendron duckeanum Occhioni	Simon 1343	CEN	KT364076	(No data)	KT364122
Stryphnodendron fissuratum E.M.O.Martins	Ivanauskas sn	ESA	KT364077	KT364175	KT364124
Stryphnodendron foreroi E.M.O.Martins	Assis 1143	SPF	KT364079	KT364201	KT364126
Stryphnodendron gracile Rizzini & Heringer	Scalon 458	ESA	KT364080	KT364177	KT364127
Stryphnodendron obovatum Benth.	Scalon 712	ESA	KT364081	KT364182	KT364130
Stryphnodendron occhionianum E.M.O.Martins	Simon 1597	CEN	KT364083	(No data)	KT364132
Stryphnodendron paniculatum Poepp.	Simon 1058	CEN	KT364084	(No data)	KT364133
Stryphnodendron polyphyllum Mart.	Mello-Silva 2659	SPF	KT364086	KT364184	KT364136
Stryphnodendron pulcherrimum (Willd.) Hochr.	Simon 980	CEN	KT364087	(No data)	KT364137
Stryphnodendron roseiflorum (Ducke) Ducke	Scalon 728	ESA	KT364090	KT364193	KT364143
Stryphnodendron rotundifolium Mart.	Scalon 715	ESA	KT364094	KT364194	KT364147
Stryphnodendron velutinum	Scalon 719	ESA	KT364101	KT364187	KT364153
